# Supplementary material for: Identification of Deregulated Pathways, Key Regulators, and Novel miRNA-mRNA Interactions in HPV-Mediated Transformation
Source: Cancers (Basel). 2020 Mar 16;12(3):700. doi: 10.3390/cancers12030700 (PMC7140059; doi:10.3390/cancers12030700)
Supplement: Supplementary file 1 [file cancers-12-00700-s001.zip]

Archive with 3 entries (2 files):
- cancers-735842-suppl-proofreading/
- cancers-735842-suppl-proofreading/cancers-735842- Figure S1.pdf
- cancers-735842-suppl-proofreading/cancers-735842-Tables S1-6.xlsx
