# Supplementary material for: Identification of Deregulated Pathways, Key Regulators, and Novel miRNA-mRNA Interactions in HPV-Mediated Transformation
Source: Cancers (Basel). 2020 Mar 16;12(3):700. doi: 10.3390/cancers12030700 (PMC7140059; doi:10.3390/cancers12030700)
Supplement: Supplementary file 1 [file cancers-12-00700-s001.zip › cancers-735842-suppl-proofreading/cancers-735842-Tables S1-6.xlsx]

## Sheet: Table S1
Table S1. mRNAs that consistently change over time in at least three out of four cell lines
For tissue validation, global mRNA were obtained from normal HPV-positive cervical epithelium (n=10), high-grade precancerous lesions (CIN2/3, n=15), and squamous cell carcinomas (SCC, n=10). Chr., chromosome; NA, no tissue data available; NS, no significance in tissue data.
Nr	GeneName	Chr.	Start	End	Copy number effect	Direction	Tissue validation
1	LOC100288418	1	569958	570017	No	up	NA
2	DVL1	1	1270719	1270778	Yes	up	NS
3	MRPL20	1	1341193	1341252	No	down	NS
4	ATAD3B	1	1430868	1430927	No	down	discordant
5	KIAA1751	1	1885040	1885099	No	up	NS
6	PLCH2	1	2436795	2436854	No	down	NS
7	TNFRSF14	1	2495144	2495203	No	down	discordant
8	PRDM16	1	3342731	3342790	No	up	NA
9	ARHGEF16	1	3397479	3397538	No	up	NS
10	MEGF6	1	3406662	3406721	No	up	discordant
11	WDR8	1	3548815	3548874	No	up	concordant
12	TP73	1	3648025	3648084	No	up	NA
13	LRRC47	1	3697127	3697186	No	down	NS
14	C1orf174	1	3805853	3805912	No	up	NS
15	AJAP1	1	4842908	4842967	No	down	NA
16	CR936609	1	4851744	4851803	No	up	NA
17	ICMT	1	6283991	6284050	No	down	NS
18	ACOT7	1	6354924	6354983	No	down	discordant
19	TNFRSF25	1	6521245	6521304	No	down	NS
20	PLEKHG5	1	6527222	6527281	No	down	NS
21	KLHL21	1	6653062	6653121	No	down	NS
22	DNAJC11	1	6694375	6694433	No	down	NS
23	CAMTA1	1	6885247	6931852	No	up	concordant
24	ERRFI1	1	8072208	8072267	No	up	concordant
25	ENO1	1	8924054	8924113	No	down	discordant
26	PIK3CD	1	9788305	9788364	No	down	NS
27	LZIC	1	9991963	9992022	No	up	NS
28	TARDBP	1	11083321	11083380	No	down	NS
29	SRM	1	11116067	11116125	No	down	NS
30	FBXO2	1	11708558	11708617	No	up	NS
31	MAD2L2	1	11735163	11735222	No	up	concordant
32	TNFRSF8	1	12204161	12204220	No	down	NA
33	DHRS3	1	12628110	12628169	No	up	concordant
34	PDPN	1	13942683	13942742	No	down	NS
35	PRDM2	1	14151185	14151244	No	up	NS
36	RP1-21O18.1	1	15394444	15394503	Yes	down	NA
37	TMEM51	1	15546799	15546858	No	down	discordant
38	EFHD2	1	15756637	15756696	No	down	NS
39	CASP9	1	15818979	15819038	No	up	concordant
40	UQCRH	1	16133877	16133936	No	down	NS
41	hCG_2008140	1	16161159	16161218	No	up	NA
42	C1orf64	1	16332535	16332594	No	up	NA
43	ARHGEF19	1	16524821	16524880	No	up	NS
44	NECAP2	1	16786370	16786429	No	down	NS
45	LOC728875	1	16848198	16848257	Yes	up	NA
46	ENST00000356370	1	17196298	17196357	No	up	NA
47	ATP13A2	1	17313346	17313405	No	down	NS
48	ALDH4A1	1	19209838	19209897	No	down	concordant
49	IFFO2	1	19230809	19230868	No	down	NA
50	TMCO4	1	20009195	20009254	Yes	up	NS
51	MUL1	1	20826198	20826258	No	down	NA
52	DDOST	1	20978902	20978961	No	up	concordant
53	SH2D5	1	21046262	21046321	No	down	NS
54	HP1BP3	1	21069293	21069352	Yes	up	NS
55	WNT4	1	22446865	22446924	No	up	discordant
56	LUZP1	1	23412436	23412495	No	down	NS
57	ZNF436	1	23686530	23686589	No	up	NS
58	TCEA3	1	23713766	23713825	No	up	NS
59	ASAP3	1	23755287	23755346	No	up	NA
60	E2F2	1	23832933	23832992	No	up	concordant
61	ID3	1	23885666	23885725	No	up	NS
62	TCEB3	1	24086017	24086076	No	down	NS
63	GRHL3	1	24681534	24681593	No	down	concordant
64	BG695979	1	24867194	24867253	No	up	discordant
65	RHCE	1	25696961	25697020	No	up	NA
66	FAM54B	1	26158765	26158824	No	down	NS
67	C1orf135	1	26160556	26160615	No	up	concordant
68	PAFAH2	1	26286874	26286933	No	down	NA
69	PDIK1L	1	26451687	26451746	No	up	NS
70	SH3BGRL3	1	26607808	26607867	No	down	NS
71	UBXN11	1	26609169	26609228	No	up	NA
72	AIM1L	1	26663131	26663190	No	up	discordant
73	RPS6KA1	1	26900869	26900928	No	down	discordant
74	SFN	1	27190108	27190167	No	down	NS
75	NUDC	1	27269453	27269512	Yes	down	NS
76	TRNP1	1	27326919	27326978	No	down	NA
77	CHCHD3	1	27527413	27527472	No	up	NS
78	MAP3K6	1	27681680	27681739	Yes	up	NS
79	IFI6	1	27992837	27992896	No	down	discordant
80	PPP1R8	1	28176844	28176903	Yes	down	NS
81	DNAJC8	1	28526870	28526929	No	down	NS
82	AK023907	1	28808974	28809033	No	down	NS
83	TAF12	1	28929730	28929789	No	up	concordant
84	YTHDF2	1	29095983	29096042	No	down	discordant
85	PEF1	1	32096155	32096214	No	down	discordant
86	COL16A1	1	32118175	32118234	No	up	NS
87	PTP4A2	1	32374105	32374163	No	down	discordant
88	TMEM39B	1	32568154	32568213	No	up	concordant
89	ZBTB8A	1	33066192	33066251	No	up	NA
90	KIAA1522	1	33240353	33240412	No	up	concordant
91	S100PBP	1	33324215	33324274	No	up	concordant
92	CN480368	1	33472663	33472722	No	up	NA
93	AK2	1	33478667	33478726	Yes	down	NS
94	PHC2	1	33794495	33794554	No	down	discordant
95	GJB5	1	35223309	35223368	No	down	concordant
96	GJB4	1	35226813	35226872	No	down	NS
97	GJB3	1	35251266	35251325	No	down	NS
98	AA176161	1	35649542	35649601	Yes	down	NS
99	SFPQ	1	35654601	35654660	Yes	down	NS
100	ADPRHL2	1	36558810	36558869	No	down	discordant
101	TRAPPC3	1	36603404	36603463	No	down	concordant
102	MAP7D1	1	36646159	36646218	No	down	NA
103	DNALI1	1	38030666	38030725	No	down	NS
104	C1orf122	1	38274918	38274977	No	down	NS
105	UTP11L	1	38489282	38489341	No	down	NS
106	MYCBP	1	39329870	39329929	No	down	NS
107	RHBDL2	1	39381322	39381381	No	down	concordant
108	AKIRIN1	1	39470184	39470243	No	down	NA
109	NDUFS5	1	39500182	39500241	No	down	discordant
110	KIAA0754	1	39881763	39881822	No	down	NS
111	MACF1	1	39951624	39951683	No	down	NS
112	PPIE	1	40222249	40222308	No	down	NS
113	MFSD2A	1	40434093	40434149	No	down	NA
114	PPT1	1	40538525	40538584	No	up	concordant
115	ZMPSTE24	1	40759577	40759636	No	down	NS
116	CITED4	1	41327361	41327420	No	down	concordant
117	RIMKLA	1	42880642	42880701	No	down	NA
118	PPCS	1	42925909	42925968	No	up	NS
119	CCDC23	1	43272938	43272997	No	up	NS
120	TMC6	1	43352339	43352398	No	up	concordant
121	CX869207	1	43392266	43392325	No	down	discordant
122	TMEM125	1	43739605	43739664	No	down	concordant
123	ELOVL1	1	43829737	43829796	No	down	concordant
124	PTPRF	1	44089183	44089242	No	up	NS
125	B4GALT2	1	44456570	44456629	No	down	concordant
126	TMEM53	1	45120290	45120349	Yes	up	NS
127	KIF2C	1	45233066	45233125	No	up	concordant
128	RPS8	1	45244296	45244355	No	up	NS
129	PLK3	1	45271594	45271654	No	down	NS
130	TOE1	1	45809399	45809458	No	down	NS
131	TSPAN1	1	46651173	46651232	No	down	NS
132	ATPAF1	1	47101513	47101572	Yes	up	NS
133	PDZK1IP1	1	47649298	47649357	No	down	NS
134	FOXD2	1	47906257	47906316	No	up	NS
135	FAF1	1	50941182	50941241	No	up	concordant
136	CDKN2C	1	51440193	51440252	No	up	concordant
137	NRD1	1	52255003	52255062	No	up	concordant
138	BTF3L4	1	52554751	52554810	No	up	NA
139	C1orf123	1	53680058	53680117	No	up	discordant
140	BE467780	1	53708969	53709028	No	down	discordant
141	LRP8	1	53712480	53712539	No	down	discordant
142	TMEM59	1	54497827	54497886	No	up	NS
143	AK024684	1	54635703	54635762	No	up	NA
144	ACOT11	1	55075674	55075733	No	up	NS
145	PPAP2B	1	56960840	56960899	No	down	NS
146	PRKAA2	1	57180117	57180176	No	down	discordant
147	USP1	1	62917270	62917329	No	up	concordant
148	DOCK7	1	63113816	63113875	Yes	down	NS
149	ROR1	1	64646792	64646851	No	down	NS
150	ENST00000450900	1	65721458	65721517	No	down	NA
151	DNAJC6	1	65878647	65878706	No	down	NA
152	LEPROT	1	65898052	65898111	No	down	NS
153	GNG12	1	68171012	68171070	No	down	concordant
154	ENST00000370911	1	74646018	74646077	No	up	NA
155	CRYZ	1	75171611	75171670	No	down	NS
156	ST6GALNAC5	1	77529022	77529081	No	down	NS
157	USP33	1	78163105	78163162	Yes	up	NS
158	NEXN	1	78398976	78399035	No	down	NS
159	SSR3	1	78557517	78557576	No	down	discordant
160	SAMD13	1	84816209	84816268	No	up	NA
161	LOC646626	1	85743396	85743455	No	down	NS
162	CYR61	1	86049171	86049230	No	down	NS
163	CLCA2	1	86921591	86921650	No	down	NS
164	HS2ST1	1	87575529	87575588	Yes	up	discordant
165	GBP3	1	89473453	89473512	No	down	NS
166	GBP1	1	89892083	89892142	No	down	discordant
167	LOC492303	1	90459188	90459247	No	up	NS
168	EPHX4	1	92518130	92518189	No	down	NA
169	AL080072	1	92656062	92656121	No	up	NA
170	EVI5	1	92978305	92978364	No	down	NS
171	RPL5	1	93299130	93299189	No	up	NS
172	LOC100131564	1	93790225	93790284	No	up	NA
173	BCAR3	1	94027739	94027798	No	down	discordant
174	LOC100132240	1	94218841	94218900	No	down	NA
175	AK074181	1	94626878	94626937	No	down	NA
176	BE391460	1	94634265	94634324	No	down	NA
177	ARHGAP29	1	94639423	94639482	No	down	NA
178	ENST00000370217	1	94667534	94667593	No	down	NA
179	SLC44A3	1	95358013	95358072	No	up	NS
180	BM668321	1	95362837	95362896	No	down	concordant
181	CNN3	1	95363260	95363319	No	down	concordant
182	DBT	1	100657758	100657817	Yes	up	NS
183	LOC648740	1	104112767	104112826	Yes	down	NA
184	BC031278	1	106341776	106341835	No	down	NS
185	PRMT6	1	107601422	107601481	No	down	NS
186	WDR47	1	109513333	109513392	No	down	NS
187	CELSR2	1	109817992	109818051	No	up	NS
188	PSRC1	1	109822459	109822518	No	up	concordant
189	GSTM1	1	110231672	110231731	No	down	NS
190	GSTM4	1	110233081	110233140	No	down	NS
191	GSTM3	1	110279614	110279673	No	down	NS
192	FAM40A	1	110596897	110596956	No	down	NS
193	KCNC4	1	110766328	110766387	No	down	NS
194	DRAM2	1	111662505	111662564	No	up	NA
195	C1orf88	1	111893884	111893943	No	down	NA
196	C1orf162	1	112020670	112020729	No	up	concordant
197	DDX20	1	112309563	112309622	No	down	discordant
198	RHOC	1	113245254	113245313	No	down	discordant
199	HIPK1	1	114520268	114520327	No	up	NS
200	OLFML3	1	114524391	114524450	No	down	NS
201	SIKE1	1	115313038	115313097	No	up	NA
202	CCDC6	1	115457127	115457186	No	up	NS
203	TRIM45	1	117654836	117654895	No	up	concordant
204	ZNF697	1	120162394	120162453	No	down	NS
205	MTIF2	1	121245173	121245232	No	up	NS
206	PPIAL4A	1	143767563	143767622	Yes	up	NA
207	FAM72D	1	143897141	143897200	No	up	NA
208	PDE4DIP	1	144890680	144890739	No	down	NS
209	BX116163	1	145200366	145200425	No	up	NS
210	TXNIP	1	145442447	145442506	Yes	up	NS
211	POLR3GL	1	145456320	145456379	No	up	NS
212	PEX11B	1	145523293	145523352	No	down	NS
213	RNF115	1	145690565	145690624	Yes	up	NA
214	LOC645166	1	148951509	148951568	No	down	NA
215	HIST2H3D	1	149400182	149400241	No	up	NA
216	DQ786194	1	149683860	149683919	No	up	NA
217	HIST2H3A	1	149812570	149812629	No	up	concordant
218	HIST2H2AB	1	149859153	149859212	No	up	concordant
219	C1orf54	1	150253251	150253310	No	down	NS
220	MRPS21	1	150280584	150280643	No	down	NS
221	ECM1	1	150485797	150485856	No	down	concordant
222	ADAMTSL4	1	150532922	150532981	No	up	NS
223	CTSS	1	150703513	150703572	No	down	discordant
224	ARNT	1	150784002	150784061	Yes	up	NS
225	SETDB1	1	150937122	150937181	No	up	concordant
226	ANXA9	1	150967943	150968002	No	up	discordant
227	MLLT11	1	151040758	151040817	Yes	down	NS
228	PI4KB	1	151264931	151264990	No	down	NA
229	RFX5	1	151313336	151313395	No	down	discordant
230	POGZ	1	151377016	151377075	Yes	up	concordant
231	TDRKH	1	151746280	151746339	No	up	NA
232	S100A11	1	152005219	152005278	No	down	NS
233	CRCT1	1	152488390	152488449	No	down	NA
234	LCE1A	1	152800026	152800085	Yes	down	NS
235	IVL	1	152883972	152884031	No	down	concordant
236	SPRR2D	1	153012353	153012412	No	down	concordant
237	SPRR2E	1	153066058	153066117	No	down	NA
238	SPRR2C	1	153112641	153112700	No	down	concordant
239	S100A16	1	153579675	153579734	No	down	concordant
240	C1orf77	1	153617655	153617714	Yes	up	concordant
241	ENST00000403433	1	153618402	153618461	No	down	NA
242	SLC27A3	1	153751864	153751923	No	up	NS
243	CREB3L4	1	153946666	153946725	Yes	up	concordant
244	ATP8B2	1	154323478	154323537	No	down	NS
245	PYGO2	1	154929675	154929734	Yes	up	NS
246	SHC1	1	154935081	154935140	Yes	down	NS
247	ZBTB7B	1	154990694	154990753	Yes	up	concordant
248	EFNA4	1	155041654	155041713	No	up	NS
249	FDPS	1	155290269	155290328	No	down	discordant
250	YY1AP1	1	155629424	155629483	Yes	up	NS
251	LMNA	1	156107471	156107530	No	down	NS
252	PMF1	1	156209462	156209521	Yes	up	concordant
253	BGLAP	1	156212880	156212939	No	down	NS
254	PAQR6	1	156213358	156213417	No	up	NS
255	CRABP2	1	156669579	156669638	No	up	discordant
256	SH2D2A	1	156776184	156776243	No	down	NS
257	CD1D	1	158154271	158154330	No	down	NA
258	IGSF9	1	159896936	159896995	No	up	NS
259	BG036341	1	159946495	159946554	Yes	down	NA
260	PEA15	1	160184975	160185034	No	down	NS
261	SLAMF7	1	160724402	160724461	No	down	NS
262	F11R	1	160966033	160966092	No	up	concordant
263	KLHDC9	1	161070036	161070095	No	down	NA
264	ADAMTS4	1	161159646	161159705	No	down	discordant
265	UAP1	1	162569209	162569268	No	down	NS
266	RGS4	1	163044388	163044447	No	down	NS
267	NUF2	1	163325144	163325203	No	up	NA
268	MGST3	1	165624688	165624747	No	down	discordant
269	ALDH9A1	1	165631976	165632035	No	down	concordant
270	CREG1	1	167511387	167511446	No	up	NS
271	RCSD1	1	167674981	167675040	No	up	NS
272	BRP44	1	167889229	167889288	Yes	up	NS
273	ENST00000440990	1	168049113	168049172	No	up	NA
274	ATP1B1	1	169101877	169101936	No	down	NS
275	BLZF1	1	169356909	169356968	No	down	NS
276	C1orf114	1	169390812	169390871	Yes	down	NA
277	KIFAP3	1	169890714	169890773	No	up	NS
278	PRDX6	1	173457084	173457143	Yes	up	discordant
279	RABGAP1L	1	174959004	174959063	No	up	NS
280	KIAA0040	1	175129378	175129437	No	down	discordant
281	FAM20B	1	179045579	179045638	No	up	NS
282	ABL2	1	179076840	179076899	No	down	discordant
283	SOAT1	1	179327673	179327732	No	down	discordant
284	TOR1AIP1	1	179887170	179887229	No	down	NS
285	QSOX1	1	180167049	180167108	No	down	NA
286	ACBD6	1	180257467	180257526	No	up	concordant
287	STX6	1	180913355	180913414	Yes	up	concordant
288	LOC730144	1	182305357	182305416	No	up	NA
289	DHX9	1	182856674	182856733	No	down	discordant
290	LAMC1	1	183114406	183114465	No	up	concordant
291	LAMC2	1	183213610	183213669	No	down	discordant
292	NCF2	1	183524725	183524784	No	down	discordant
293	ARPC5	1	183596531	183596590	No	down	discordant
294	C1orf21	1	184597996	184598055	No	down	concordant
295	C1orf26	1	185260264	185260323	No	up	NS
296	TPR	1	186324829	186324888	Yes	up	concordant
297	PTGS2	1	186643108	186643167	No	down	NS
298	RGS18	1	192154601	192154660	No	down	discordant
299	TMEM9	1	201104572	201104631	Yes	up	concordant
300	IGFN1	1	201197769	201197828	No	down	NA
301	CSRP1	1	201454431	201454490	No	down	NS
302	NAV1	1	201793533	201793592	No	down	NS
303	ELF3	1	201984429	201984488	No	up	concordant
304	UBE2T	1	202300906	202300965	No	up	concordant
305	LOC148709	1	202843170	202843229	Yes	down	NS
306	KLHL12	1	202860443	202860502	Yes	up	concordant
307	CYB5R1	1	202931315	202931374	No	down	discordant
308	FMOD	1	203309815	203309874	No	down	concordant
309	ZC3H11A	1	203823138	203823197	No	up	concordant
310	KISS1	1	204161970	204162029	No	down	NA
311	PIK3C2B	1	204391891	204391950	No	up	discordant
312	RBBP5	1	205057659	205057718	No	up	NS
313	BX640973	1	205404499	205404558	No	down	NA
314	MAPKAPK2	1	206906945	206907004	No	down	discordant
315	C1orf116	1	207195108	207195167	No	down	concordant
316	NP437598	1	207510336	207510395	No	up	NA
317	CD55	1	207533354	207533413	No	up	NS
318	LAMB3	1	209788278	209788337	Yes	down	discordant
319	G0S2	1	209849597	209849656	No	down	discordant
320	HSD11B1	1	209907901	209907960	No	down	NA
321	TRAF3IP3	1	209952904	209952963	No	down	NS
322	C1orf74	1	209956197	209956256	No	down	discordant
323	IRF6	1	209960223	209960282	No	down	discordant
324	SYT14	1	210335095	210335154	No	down	NS
325	C1orf133	1	210404869	210404928	No	down	NA
326	RCOR3	1	211487303	211487363	Yes	up	concordant
327	TRAF5	1	211548188	211548247	No	up	concordant
328	NEK2	1	211836861	211836920	No	up	concordant
329	FLVCR1	1	213068636	213068695	No	down	NA
330	CENPF	1	214837308	214837367	No	up	concordant
331	SPATA17	1	217975098	217975157	Yes	up	NA
332	RRP15	1	218504518	218504577	No	down	NA
333	TGFB2	1	218614784	218614843	No	up	NS
334	EPRS	1	220142404	220142463	Yes	up	concordant
335	TLR5	1	223284067	223284126	No	up	NS
336	CAPN8	1	223715085	223715144	Yes	down	NA
337	CAPN2	1	223963400	223963459	No	down	discordant
338	DEGS1	1	224380276	224380335	No	down	concordant
339	CNIH3	1	224928164	224928223	No	down	NA
340	DNAH14	1	225155177	225155236	Yes	up	NA
341	LBR	1	225589282	225589341	Yes	up	concordant
342	ENAH	1	225742622	225742681	Yes	up	concordant
343	CABC1	1	227174695	227174754	Yes	up	NS
344	ZNF678	1	227847004	227847063	No	up	NS
345	ARF1	1	228285581	228285640	No	down	NS
346	GUK1	1	228336598	228336657	Yes	down	concordant
347	RAB4A	1	229439968	229440027	No	down	concordant
348	SPHAR	1	229441171	229441230	No	down	concordant
349	NUP133	1	229577164	229577223	Yes	up	concordant
350	TTC13	1	231042244	231042303	No	up	concordant
351	EGLN1	1	231556976	231557035	Yes	down	concordant
352	KIAA1383	1	232943806	232943865	No	down	NA
353	IRF2BP2	1	234742819	234742878	Yes	up	NS
354	GGPS1	1	235506189	235506248	No	up	NS
355	TBCE	1	235612144	235612203	Yes	up	concordant
356	NID1	1	236140300	236140359	Yes	down	NS
357	AL832142	1	236367068	236367127	No	down	NA
358	EDARADD	1	236647551	236647610	Yes	down	discordant
359	RPL35	1	237144621	237144680	Yes	up	NS
360	FH	1	241667426	241667485	No	down	NS
361	EXO1	1	242048717	242048776	Yes	up	concordant
362	PLD5	1	242252899	242252958	No	down	NA
363	ADSS	1	244582083	244582142	Yes	up	concordant
364	AK095945	1	245132769	245132828	No	up	discordant
365	SMYD3	1	245912797	245912856	No	up	concordant
366	NLRP3	1	247612029	247612089	No	down	NA
367	BX537432	1	248060123	248060189	No	down	NA
368	FAM110C	2	45474	45533	No	down	NA
369	SH3YL1	2	218863	218922	Yes	up	NS
370	PXDN	2	1637159	1637218	Yes	down	discordant
371	RPS7	2	3627779	3627838	Yes	up	NS
372	COLEC11	2	3691943	3692002	Yes	up	NA
373	RSAD2	2	7037200	7037259	No	down	NS
374	MBOAT2	2	8997174	8997233	Yes	up	NS
375	IAH1	2	9628439	9628498	Yes	up	NA
376	TAF1B	2	10059793	10059852	Yes	up	NS
377	RRM2	2	10269374	10269433	Yes	up	concordant
378	PQLC3	2	11318674	11318733	Yes	up	discordant
379	LPIN1	2	11967107	11967166	Yes	down	NS
380	LOC729992	2	12164123	12164182	No	up	NA
381	BC013423	2	16252173	16252232	No	up	NA
382	KCNS3	2	18114112	18114171	Yes	down	discordant
383	RDH14	2	18736104	18736163	No	down	NS
384	LAPTM4A	2	20232476	20232535	Yes	up	discordant
385	PUM2	2	20451419	20451478	Yes	up	NS
386	RP9	2	20491445	20491504	Yes	up	NS
387	KLHL29	2	23931309	23931368	No	down	NA
388	SF3B14	2	24291202	24291261	No	up	NS
389	PFN4	2	24344091	24344150	No	up	NS
390	NCOA1	2	24980905	24980964	No	up	discordant
391	EFR3B	2	25381946	25382005	Yes	up	NA
392	ENST00000336112	2	25960930	25960989	No	up	NS
393	KIF3C	2	26151618	26151677	No	down	NS
394	ENST00000288676	2	26412310	26412369	No	up	concordant
395	HADHB	2	26512913	26512972	No	up	NS
396	CENPA	2	27016914	27016973	No	up	concordant
397	FNDC4	2	27715263	27715322	No	down	NA
398	MRPL33	2	28002334	28002393	No	up	NS
399	RBKS	2	28004485	28004544	No	up	discordant
400	ENST00000355813	2	28238900	28238959	No	up	NA
401	FOSL2	2	28639107	28639166	Yes	up	discordant
402	ENST00000436544	2	28818469	28818528	No	down	NA
403	CLIP4	2	29406606	29406665	No	down	NA
404	LCLAT1	2	30867018	30867077	No	up	NA
405	GALNT14	2	31133370	31133429	No	down	discordant
406	YIPF4	2	32530941	32531000	No	up	NS
407	LTBP1	2	33623836	33623895	No	up	NS
408	FEZ2	2	36779704	36779763	No	up	NS
409	STRN	2	37065999	37066058	No	up	discordant
410	QPCT	2	37600060	37600119	No	down	NS
411	CYP1B1	2	38295444	38295503	No	up	NS
412	ATL2	2	38522197	38522256	No	up	NA
413	GALM	2	38961144	38961203	No	down	NS
414	GEMIN6	2	39008980	39009039	No	down	NS
415	AL832534	2	39037499	39037558	No	up	NA
416	AF350419	2	40511971	40512030	No	down	NS
417	COX7A2L	2	42580373	42580432	No	up	NS
418	MTA3	2	42935109	42935168	No	up	discordant
419	PLEKHH2	2	43994693	43994752	No	up	NA
420	LRPPRC	2	44116952	44117011	No	up	NS
421	PRKCE	2	46414736	46414795	No	up	NS
422	EPCAM	2	47613894	47613953	No	up	NA
423	STON1	2	48825258	48825317	No	up	discordant
424	ASB3	2	53897751	53897810	No	up	NS
425	CCDC104	2	55772050	55772109	No	up	NS
426	PNPT1	2	55862256	55862315	No	down	NS
427	EFEMP1	2	56093788	56093847	No	up	discordant
428	PUS10	2	61168228	61168287	No	up	NA
429	C2orf74	2	61391559	61391618	No	up	NA
430	XPO1	2	61705836	61705895	No	up	concordant
431	FAM161A	2	62066740	62066799	No	up	NA
432	EHBP1	2	63091865	63091924	Yes	down	NS
433	SLC1A4	2	65248438	65248497	No	down	NS
434	ETAA1	2	67637076	67637135	No	up	NA
435	PNO1	2	68402335	68402394	No	down	NA
436	CNRIP1	2	68520338	68520397	No	down	NA
437	ARHGAP25	2	69053721	69053780	No	down	NS
438	MXD1	2	70169884	70169943	No	up	discordant
439	C2orf42	2	70377200	70377259	No	up	NA
440	AF038185	2	70884318	70884377	Yes	down	NA
441	ADD2	2	70903335	70903394	No	down	NA
442	PAIP2B	2	71310488	71310547	Yes	up	NA
443	MPHOSPH10	2	71375141	71375200	No	up	NS
444	TET3	2	74333953	74334012	No	up	NA
445	MOBKL1B	2	74380552	74380611	No	up	NA
446	MTHFD2	2	74441985	74442044	No	up	concordant
447	RTKN	2	74653350	74653409	No	down	NS
448	FAM176A	2	75719767	75719826	No	down	NA
449	C2orf89	2	85048954	85049013	Yes	up	NA
450	KCMF1	2	85280600	85280659	Yes	up	discordant
451	TMEM150A	2	85825700	85825759	No	down	NA
452	C2orf68	2	85832710	85832769	No	up	NA
453	ST3GAL5	2	86067219	86067278	No	down	discordant
454	IMMT	2	86371090	86371149	No	up	NS
455	VPS24	2	86730648	86730707	Yes	up	NS
456	DQ786299	2	87160270	87160329	No	up	NA
457	PLGLB1	2	87239652	87239711	No	down	NA
458	PAFAH1B1	2	87865895	87865954	No	up	NS
459	LOC643085	2	96191787	96191846	No	down	NA
460	LOC150759	2	96472820	96472879	No	down	NS
461	NCAPH	2	97039326	97039385	No	up	NA
462	ACTR1B	2	98273080	98273139	No	up	NS
463	C2orf64	2	99216318	99216377	No	up	NA
464	UNC50	2	99227237	99227296	No	up	NS
465	SMC3	2	99718927	99718986	No	up	NS
466	C2orf15	2	99767469	99767528	No	up	NS
467	MRPL30	2	99813795	99813854	No	up	discordant
468	TBC1D8	2	101623725	101623784	No	up	NS
469	MAP4K4	2	102493547	102493606	No	down	concordant
470	LOC151438	2	102603202	102603261	No	down	NA
471	IL1R2	2	102644776	102644835	No	down	NS
472	IL1RL1	2	102959759	102959818	No	down	NA
473	IL18R1	2	103013704	103013763	No	down	NS
474	IL18RAP	2	103068885	103068944	No	down	NS
475	MRPS9	2	105716308	105716367	No	up	NS
476	TGFBRAP1	2	105883898	105883957	No	down	NS
477	FHL2	2	105977302	105977361	No	up	concordant
478	LIMS1	2	109300515	109300574	No	up	NS
479	CCDC138	2	109473349	109473408	No	up	NA
480	ACOXL	2	111851804	111851863	Yes	down	NA
481	ENST00000428038	2	111911357	111911416	No	up	NA
482	BCL2L11	2	111925892	111925951	No	up	concordant
483	ZC3H8	2	112973633	112973692	No	up	NS
484	ZC3H6	2	113097441	113097500	No	up	discordant
485	SLC20A1	2	113421288	113421347	No	down	discordant
486	IL1A	2	113532362	113532421	No	down	NS
487	IL1B	2	113587429	113587488	No	down	NS
488	IL1F7	2	113676249	113676308	No	down	NS
489	IL1RN	2	113891523	113891582	No	down	concordant
490	LOC654433	2	113997955	113998014	No	down	concordant
491	INSIG2	2	118866964	118867023	No	down	NS
492	RALB	2	121047158	121047217	Yes	up	discordant
493	TFCP2L1	2	121978565	121978624	No	up	NS
494	MAP3K2	2	128064091	128064150	No	up	NS
495	AF234262	2	128099876	128099935	No	up	NA
496	POLR2D	2	128604536	128604595	No	up	NS
497	SMPD4	2	130909111	130909170	Yes	up	concordant
498	ARHGEF4	2	131804762	131804821	Yes	up	discordant
499	TUBA3D	2	132238242	132238301	No	down	NA
500	NCKAP5	2	133751757	133751815	No	down	NA
501	ENST00000403017	2	135957474	135957533	No	up	NA
502	ZRANB3	2	135957924	135957983	No	up	concordant
503	HNMT	2	138771478	138771537	No	down	NS
504	SPOPL	2	139322308	139322367	No	up	NA
505	ORC4L	2	148693183	148693242	No	up	NS
506	MBD5	2	149228253	149228312	No	up	NA
507	EPC2	2	149544919	149544978	No	up	NS
508	MMADHC	2	150426557	150426616	No	up	NA
509	ARL5A	2	152659405	152659464	No	up	NS
510	CACNB4	2	152728949	152729008	No	up	NA
511	STAM2	2	152977201	152977260	Yes	up	NS
512	ARL6IP6	2	153616788	153616847	No	up	NS
513	GALNT5	2	158168335	158168394	No	down	concordant
514	DAPL1	2	159672401	159672460	No	down	NA
515	WDSUB1	2	160112802	160112861	No	up	NS
516	FAP	2	163027248	163027307	No	down	discordant
517	COBLL1	2	165600082	165600141	No	down	concordant
518	SPC25	2	169727956	169728015	No	up	NA
519	PPIG	2	170493828	170493887	No	up	NS
520	HAT1	2	172848187	172848246	No	up	concordant
521	DLX1	2	172953991	172954050	No	down	NS
522	SP3	2	174773291	174773350	No	up	NS
523	SCRN3	2	175292606	175292665	No	up	discordant
524	ATF2	2	175939463	175939522	No	up	NS
525	KIAA1715	2	176791440	176791499	Yes	up	NS
526	HOXD10	2	176984028	176984087	No	up	concordant
527	HOXD9	2	176989029	176989088	No	up	NS
528	BE798911	2	177043633	177043692	No	up	concordant
529	MTX2	2	177202234	177202293	No	up	NS
530	HNRNPA3	2	178088309	178088368	Yes	up	NA
531	hCG_1817306	2	178148384	178148443	No	up	NA
532	FKBP7	2	179330506	179330565	No	up	NS
533	TTN	2	179610215	179610274	No	down	NS
534	SSFA2	2	182795035	182795094	No	down	NS
535	DUSP19	2	183964027	183964086	Yes	up	NS
536	ZC3H15	2	187373716	187373775	No	up	NA
537	LOC344328	2	188690734	188690793	No	up	NA
538	DIRC1	2	189599277	189599336	No	down	NS
539	SF3B1	2	198257066	198257125	No	up	NS
540	COQ10B	2	198338889	198338948	No	up	NS
541	SATB2	2	200134447	200134506	No	up	NS
542	SPATS2L	2	201343028	201343087	Yes	up	NA
543	CFLAR	2	202025198	202025257	No	down	NS
544	ALS2CR4	2	202488936	202488995	No	up	NS
545	ABI2	2	204295853	204295912	No	up	NS
546	RAPH1	2	204298701	204298760	No	up	NS
547	PARD3B	2	205550929	205550988	No	down	NA
548	NRP2	2	206661765	206661824	No	down	NA
549	NDUFS1	2	206988874	206988933	Yes	up	NS
550	GPR1-AS	2	207128131	207128190	No	up	NA
551	CREB1	2	208462917	208462976	No	down	NS
552	PLEKHM3	2	208688471	208688530	No	up	NA
553	IDH1-AS1	2	209120773	209120832	No	up	NA
554	CPS1	2	211542613	211542672	No	down	NA
555	PECR	2	216903987	216904046	Yes	up	NS
556	MARCH4	2	217122596	217122655	Yes	down	NA
557	TMBIM1	2	219139552	219139611	No	down	concordant
558	USP37	2	219318357	219318416	No	up	NS
559	CYP27A1	2	219677273	219677332	No	down	NA
560	NHEJ1	2	219940989	219941048	No	up	NS
561	ZFAND2B	2	220074300	220074359	Yes	up	NS
562	ATG9A	2	220084443	220084502	No	up	discordant
563	GLB1L	2	220101805	220101864	Yes	up	NS
564	DNAJB2	2	220151526	220151585	Yes	up	discordant
565	ENST00000456147	2	220420485	220420541	No	down	NA
566	STK11IP	2	220481096	220481155	No	down	NS
567	SLC4A3	2	220506385	220506444	Yes	down	NA
568	EPHA4	2	222290717	222290776	No	up	NS
569	ACSL3	2	223807495	223807554	No	up	discordant
570	MFF	2	228221775	228221834	Yes	up	NA
571	DNER	2	230222909	230222968	Yes	up	NA
572	SP100	2	231408123	231408182	No	down	NS
573	CAB39	2	231684957	231685016	No	down	NS
574	TIGD1	2	233412949	233413008	No	up	concordant
575	NGEF	2	233743468	233743527	No	up	discordant
576	DGKD	2	234380636	234380695	No	up	concordant
577	HJURP	2	234749765	234749824	Yes	up	NA
578	MSL3L2	2	234774439	234774498	No	up	NA
579	ARL4C	2	235404631	235404690	No	down	NS
580	IQCA1	2	237349704	237349763	No	down	NA
581	RAMP1	2	238820661	238820720	Yes	up	NS
582	TWIST2	2	239832044	239832103	No	down	concordant
583	HDAC4	2	239974399	239974458	Yes	up	discordant
584	ANKMY1	2	241439376	241439435	No	up	NA
585	MTERFD2	2	242028614	242028673	Yes	up	discordant
586	ENST00000373287	2	242405348	242405407	No	up	NA
587	BOK	2	242513018	242513077	No	down	concordant
588	DTYMK	2	242615190	242615249	No	up	NS
589	ING5	2	242668673	242668732	No	up	NS
590	TRNT1	3	3189717	3189776	Yes	down	NS
591	SETMAR	3	4358640	4358699	Yes	down	NS
592	ARL8B	3	5222360	5222419	Yes	down	NS
593	EDEM1	3	5260840	5260899	Yes	down	NS
594	LMCD1	3	8609688	8609747	No	up	concordant
595	RAD18	3	8921634	8921693	Yes	down	discordant
596	SRGAP3	3	9022926	9022985	No	up	NA
597	THUMPD3	3	9424904	9424963	Yes	down	NS
598	CIDEC	3	9911632	9911691	Yes	down	NA
599	TMEM111	3	10005699	10005758	Yes	down	NS
600	FANCD2	3	10143526	10143585	No	up	concordant
601	HRH1	3	11303801	11303860	No	down	discordant
602	VGLL4	3	11597959	11598018	Yes	down	discordant
603	ATG7	3	11598763	11598822	Yes	down	NS
604	LOC100133039	3	11603735	11603794	No	down	NA
605	C3orf31	3	11831942	11832001	Yes	down	concordant
606	ENST00000414736	3	11832024	11849334	Yes	down	NA
607	TSEN2	3	12574605	12574664	Yes	down	NS
608	RAF1	3	12625611	12625670	Yes	down	NS
609	TMEM40	3	12778277	12778335	No	down	concordant
610	CAND2	3	12876193	12876252	No	down	NA
611	RPL32	3	12877562	12877621	Yes	down	NS
612	WNT7A	3	13860851	13860910	Yes	down	NA
613	CHCHD4	3	14153761	14153820	Yes	down	NS
614	XPC	3	14187441	14187500	No	down	discordant
615	LSM3	3	14239687	14239746	No	down	NS
616	SLC6A6	3	14530446	14530505	Yes	down	NS
617	AK094334	3	15021540	15021599	Yes	down	discordant
618	MRPS25	3	15093721	15093780	Yes	down	concordant
619	SH3BP5	3	15298554	15298613	Yes	down	concordant
620	METTL6	3	15457316	15457375	Yes	down	NS
621	RFTN1	3	16357455	16357514	No	down	NA
622	PLCL2	3	17131469	17131528	No	down	NS
623	SATB1	3	18390257	18390316	No	down	concordant
624	LOC100130288	3	19984686	19984745	No	down	NA
625	SGOL1	3	20202306	20202365	Yes	down	NS
626	TOP2B	3	25639714	25639773	Yes	down	NS
627	RBMS3	3	30046319	30046378	No	down	discordant
628	TGFBR2	3	30735163	30735222	Yes	down	NS
629	OSBPL10	3	31705580	31705639	Yes	down	NS
630	CMTM8	3	32411401	32411460	No	up	concordant
631	CMTM7	3	32496155	32496214	Yes	down	NS
632	CRTAP	3	33184887	33184946	Yes	down	NS
633	PDCD6IP	3	33908324	33908383	Yes	down	concordant
634	LRRFIP2	3	37094796	37094855	Yes	down	concordant
635	CTDSPL	3	38009316	38009375	Yes	down	NS
636	ACAA1	3	38164356	38164415	Yes	down	concordant
637	MYD88	3	38183932	38183991	No	down	concordant
638	OXSR1	3	38287569	38287628	Yes	down	NS
639	ACVR2B	3	38524780	38524839	Yes	up	concordant
640	TTC21A	3	39180309	39180368	No	up	NS
641	ENTPD3	3	40469895	40469954	No	down	NS
642	RPL14	3	40503688	40503748	Yes	down	NS
643	AL110177	3	40508368	40508427	Yes	down	NA
644	CTNNB1	3	41281749	41281808	Yes	down	NS
645	CCK	3	42299317	42299376	Yes	down	NA
646	SEC22C	3	42594693	42594752	Yes	down	NS
647	SS18L2	3	42636316	42636375	Yes	down	NS
648	NKTR	3	42689920	42689979	Yes	down	discordant
649	ENST00000383748	3	42984108	42984167	Yes	down	NA
650	C3orf39	3	43121365	43121424	No	down	NS
651	SNRK	3	43391802	43391861	No	down	concordant
652	AK124776	3	44163552	44163611	No	down	NS
653	ZNF167	3	44613534	44613593	Yes	down	NS
654	KIF15	3	44894386	44894445	No	up	concordant
655	TMEM42	3	44907045	44907104	No	up	NS
656	CDCP1	3	45127450	45127509	No	down	NS
657	LARS2	3	45590070	45590129	Yes	down	NS
658	FYCO1	3	45959591	45959650	Yes	down	concordant
659	NBEAL2	3	47050011	47050070	No	down	NS
660	SETD2	3	47125412	47125471	Yes	down	NS
661	PTPN23	3	47454734	47454793	Yes	down	NS
662	SMARCC1	3	47716981	47717040	Yes	down	discordant
663	DHX30	3	47890988	47891045	Yes	down	NS
664	CDC25A	3	48200150	48200209	Yes	down	discordant
665	CCDC51	3	48473840	48473899	Yes	down	NS
666	TREX1	3	48508840	48508899	No	down	discordant
667	CELSR3	3	48674244	48674303	No	up	concordant
668	IP6K2	3	48728844	48728903	Yes	down	NA
669	PRKAR2A	3	48784547	48784606	Yes	down	NS
670	AV650911	3	48965517	48965576	Yes	down	NA
671	ARIH2	3	49020812	49020871	Yes	down	discordant
672	C3orf62	3	49308578	49308637	No	up	NA
673	USP4	3	49315592	49315651	Yes	down	NS
674	GPX1	3	49394621	49394680	Yes	down	discordant
675	NICN1	3	49460590	49460649	Yes	down	NS
676	APEH	3	49721141	49721200	Yes	down	NS
677	GMPPB	3	49760042	49760101	No	down	NS
678	SEMA3B	3	50314465	50314524	No	up	NS
679	IFRD2	3	50325545	50325604	Yes	down	NS
680	TUSC2	3	50362388	50362447	Yes	down	NS
681	RASSF1	3	50367320	50367379	Yes	down	NS
682	CYB561D2	3	50391238	50391297	Yes	down	NS
683	MAPKAPK3	3	50686364	50686423	No	down	concordant
684	MANF	3	51426687	51426746	Yes	down	NA
685	RBM15B	3	51431597	51431656	Yes	down	NS
686	RAD54L2	3	51697368	51697427	Yes	down	discordant
687	RRP9	3	51967550	51967609	Yes	down	NA
688	PARP3	3	51982739	51982798	Yes	down	NS
689	ABHD14B	3	52002900	52002959	Yes	down	NS
690	ACY1	3	52022979	52023038	Yes	down	NS
691	DUSP7	3	52084304	52084362	Yes	down	NA
692	WDR51A	3	52109454	52109513	Yes	down	discordant
693	ALAS1	3	52246277	52246336	Yes	down	NS
694	WDR82	3	52289296	52289355	Yes	down	NA
695	NISCH	3	52526378	52526437	No	down	NS
696	SPCS1	3	52740830	52740889	Yes	down	NS
697	SELK	3	53919362	53919421	Yes	down	NS
698	WNT5A	3	55501653	55501712	No	down	concordant
699	C3orf63	3	56654591	56654650	No	up	NS
700	PDE12	3	57545510	57545569	Yes	down	NS
701	BX101288	3	57738900	57738959	No	down	NA
702	FLNB	3	58157442	58157501	No	down	NS
703	RPP14	3	58303682	58303741	Yes	down	NS
704	FAM107A	3	58551072	58551131	No	up	NS
705	AK022044	3	61791138	61791197	No	down	NS
706	PTPRG	3	62279218	62279277	No	down	NA
707	PSMD6	3	64004291	64004350	Yes	down	concordant
708	PRICKLE2	3	64079939	64079998	No	down	NS
709	LOC151878	3	65707534	65707593	Yes	down	concordant
710	AY358705	3	65994180	65994239	No	down	NS
711	LRIG1	3	66429597	66429656	No	down	discordant
712	EIF4E3	3	71732169	71732228	Yes	down	NS
713	GPR27	3	71805382	71805441	No	down	NA
714	RYBP	3	72428428	72428487	Yes	up	NS
715	GLT8D4	3	73025768	73025827	No	up	NA
716	CN312045	3	73029210	73029269	No	up	NA
717	PPP4R2	3	73114679	73114738	Yes	down	NS
718	CCDC75	3	73232201	73232260	No	up	NS
719	CGGBP1	3	88101766	88101825	No	up	NS
720	EPHA3	3	89530861	89530920	No	up	NA
721	PROS1	3	93592149	93592208	No	up	NS
722	ARL13B	3	93755453	93755512	Yes	up	concordant
723	DHFRL1	3	93776862	93776921	No	up	NS
724	NSUN3	3	93845159	93845218	Yes	up	concordant
725	LOC285216	3	95374150	95374209	No	up	concordant
726	ARL6	3	97506839	97506898	Yes	up	NS
727	ST3GAL6	3	98510738	98510797	No	down	NS
728	COL8A1	3	99517893	99517952	No	down	discordant
729	NIT2	3	100074086	100074145	Yes	up	concordant
730	SENP7	3	101044595	101044654	No	up	NS
731	PDCL3	3	101431332	101431391	No	up	NS
732	NFKBIZ	3	101578904	101578963	No	down	NS
733	DZIP3	3	108409728	108409787	Yes	up	concordant
734	ZBED2	3	111311845	111311904	No	down	concordant
735	CD96	3	111371116	111371175	No	down	NS
736	PHLDB2	3	111685465	111685524	No	down	discordant
737	TAGLN3	3	111719676	111719735	No	down	NA
738	C3orf52	3	111836665	111836724	Yes	up	concordant
739	ATG3	3	112255356	112255415	Yes	up	NS
740	ATP6V1A	3	113530539	113530598	Yes	up	concordant
741	GRAMD1C	3	113665696	113665755	No	up	NS
742	ZDHHC23	3	113681444	113681503	No	up	concordant
743	ZBTB20	3	114034022	114034081	No	up	NS
744	CD517460	3	114784192	114784251	No	up	NA
745	TMEM39A	3	119149893	119149952	Yes	up	concordant
746	BQ070964	3	119817565	119817624	Yes	up	NA
747	FSTL1	3	120113432	120113491	No	down	NS
748	FAM162A	3	122128730	122128789	Yes	up	NA
749	HSPBAP1	3	122459260	122459319	No	up	concordant
750	PTPLB	3	123212472	123212531	No	up	discordant
751	MYLK	3	123333074	123333133	Yes	up	NS
752	CCDC14	3	123632666	123632725	No	up	concordant
753	ZNF148	3	124951184	124951243	Yes	up	concordant
754	SLC41A3	3	125725270	125725329	No	up	concordant
755	PLXNA1	3	126756142	126756201	Yes	up	concordant
756	RUVBL1	3	127819456	127819515	Yes	down	discordant
757	RPN1	3	128341133	128341192	Yes	up	concordant
758	COPG	3	128994046	128994105	Yes	up	concordant
759	PLXND1	3	129274398	129274457	No	up	concordant
760	TMCC1	3	129368540	129368599	Yes	up	discordant
761	UBA5	3	132395283	132395342	Yes	up	NA
762	RAB6B	3	133543439	133543498	No	down	NS
763	CEP63	3	134268989	134269048	No	up	concordant
764	TMEM22	3	136574281	136574340	Yes	up	concordant
765	NCK1	3	136667329	136667388	Yes	up	concordant
766	ARMC8	3	137965455	137965514	Yes	down	discordant
767	SLC25A36	3	140698479	140698538	Yes	up	concordant
768	ZBTB38	3	141167368	141167427	No	down	discordant
769	RNF7	3	141464250	141464309	Yes	up	NS
770	TFDP2	3	141663838	141663897	No	up	concordant
771	ENST00000495310	3	141671293	141671352	Yes	up	NA
772	SR140	3	142773836	142773895	Yes	up	concordant
773	PLSCR4	3	145910619	145910678	Yes	up	concordant
774	HLTF	3	148748837	148748896	Yes	up	NA
775	HPS3	3	148890246	148890304	Yes	up	concordant
776	RNF13	3	149678707	149678766	Yes	up	concordant
777	GPR171	3	150916287	150916346	No	up	NS
778	AF318318	3	150998535	150998594	No	up	NA
779	SGEF	3	153973770	153973829	No	down	NS
780	DHX36	3	153993698	153993757	Yes	up	concordant
781	VEPH1	3	156978929	156978988	Yes	down	NS
782	SHOX2	3	157815200	157815259	No	up	concordant
783	RSRC1	3	158261998	158262057	Yes	up	concordant
784	MLF1	3	158322916	158322975	No	up	concordant
785	LXN	3	158384478	158384536	No	down	NS
786	MFSD1	3	158547311	158547370	No	down	concordant
787	IFT80	3	159975027	159975086	No	up	concordant
788	SMC4	3	160151685	160151744	No	up	concordant
789	TRIM59	3	160153526	160153585	No	up	NS
790	KPNA4	3	160213097	160213156	No	up	concordant
791	SEC62	3	169716006	169716065	No	up	NA
792	GPR160	3	169802254	169802313	No	up	concordant
793	SKIL	3	170110094	170110153	No	up	concordant
794	BC041913	3	170114400	170114459	Yes	up	concordant
795	RPL22L1	3	170584204	170584263	Yes	up	NS
796	TNIK	3	170780353	170780412	Yes	up	NS
797	CR622110	3	171179465	171179524	Yes	up	NA
798	PLD1	3	171320608	171320667	No	up	discordant
799	FNDC3B	3	172118263	172118322	Yes	up	concordant
800	ZNF639	3	179051889	179051948	Yes	up	concordant
801	ACTL6A	3	179305796	179305855	Yes	up	concordant
802	MRPL47	3	179306643	179306702	Yes	up	concordant
803	NDUFB5	3	179333781	179333839	Yes	up	concordant
804	PEX5L	3	179518305	179518364	No	down	NA
805	FXR1	3	180694169	180694228	Yes	up	concordant
806	ATP11B	3	182638622	182638681	No	up	discordant
807	MCCC1	3	182733055	182733114	Yes	up	concordant
808	B3GNT5	3	182990933	182990992	Yes	up	concordant
809	KLHL24	3	183402052	183402111	No	up	concordant
810	YEATS2	3	183530319	183530378	Yes	up	concordant
811	DVL3	3	183890582	183890641	Yes	up	concordant
812	FAM131A	3	184063959	184064018	No	up	NA
813	CLCN2	3	184064728	184064787	Yes	up	NA
814	POLR2H	3	184086244	184086303	Yes	up	concordant
815	MAGEF1	3	184428342	184428401	Yes	up	concordant
816	SENP2	3	185350710	185350769	Yes	up	concordant
817	LPP	3	188607818	188607877	No	up	concordant
818	BG618521	3	188665171	188665230	Yes	up	NA
819	CLDN1	3	190027965	190028024	No	down	discordant
820	OPA1	3	193414874	193414933	No	up	concordant
821	HES1	3	193856176	193856235	No	up	NS
822	TMEM44	3	194308653	194308712	Yes	up	concordant
823	FAM43A	3	194408615	194408674	Yes	up	NA
824	C3orf21	3	194790125	194790184	Yes	up	NS
825	MUC4	3	195514780	195514839	Yes	up	NS
826	FBXO45	3	196312782	196312841	No	up	NA
827	SENP5	3	196661451	196661510	Yes	up	concordant
828	NCBP2	3	196663750	196663809	Yes	up	concordant
829	LMLN	3	197767036	197767095	Yes	up	concordant
830	PDE6B	4	664443	664502	Yes	down	NS
831	CPLX1	4	778926	778985	No	up	NA
832	MAEA	4	1333799	1333858	No	down	NS
833	FGFR3	4	1810363	1810422	No	up	NS
834	LETM1	4	1814917	1814976	No	down	NS
835	MXD4	4	2251280	2251339	No	down	concordant
836	ZFYVE28	4	2271460	2271519	Yes	up	NS
837	HTT	4	3245339	3245398	No	down	NA
838	LOC348926	4	3944879	3944938	No	down	concordant
839	D4S234E	4	4418974	4419033	No	down	concordant
840	STK32B	4	5502070	5502129	No	down	NA
841	EVC2	4	5564684	5564743	No	down	NA
842	EVC	4	5830440	5830499	No	down	NS
843	CCDC96	4	7042960	7043019	No	down	NS
844	GRPEL1	4	7064138	7064194	No	down	NS
845	LOC84740	4	7776318	7776377	No	up	NA
846	GMPS	4	8176615	8176674	Yes	up	concordant
847	WDR1	4	10076711	10076770	No	down	NS
848	RNPS1	4	11374002	11374059	Yes	down	NS
849	HS3ST1	4	11400670	11400729	No	down	NS
850	FGFBP1	4	15937332	15937391	Yes	down	NS
851	ENST00000440429	4	16229758	16229817	No	up	NA
852	SLIT2	4	20621722	20621781	No	down	NS
853	GPR125	4	22389059	22389118	Yes	down	NS
854	DHX15	4	24531285	24531344	Yes	down	NS
855	TBC1D19	4	26756582	26756641	Yes	up	NS
856	PCDH7	4	31144635	31144694	No	down	discordant
857	C4orf19	4	37594497	37594556	No	up	NS
858	PTTG2	4	37962342	37962401	Yes	up	concordant
859	TBC1D1	4	38140705	38140764	No	down	NS
860	TLR6	4	38828533	38828592	Yes	up	NS
861	TMEM156	4	38969172	38969231	No	up	NA
862	KLHL5	4	39123524	39123583	No	up	concordant
863	C4orf34	4	39553262	39553321	No	up	NA
864	LOC344967	4	40045353	40045412	No	down	NS
865	RBM47	4	40428094	40428153	No	down	NA
866	ARL4A	4	40788703	40788762	No	up	discordant
867	TMEM33	4	41956261	41956320	No	down	NS
868	ATP8A1	4	42414788	42414847	No	up	NS
869	SLAIN2	4	48424367	48424426	Yes	down	NA
870	FRYL	4	48500542	48500601	Yes	down	NS
871	SPATA18	4	52963175	52963234	No	down	concordant
872	RASL11B	4	53732842	53732902	No	up	NA
873	CHIC2	4	54876232	54876291	No	down	NS
874	NMU	4	56461446	56461505	No	up	discordant
875	AASDH	4	57215460	57215519	No	up	NS
876	HOPX	4	57514443	57514502	No	down	NA
877	IGFBP7	4	57897423	57897482	No	down	NS
878	UBA6	4	68528842	68528901	Yes	down	NA
879	SULT1E1	4	70707735	70707794	No	up	NA
880	GRSF1	4	71685569	71685628	Yes	down	NS
881	IL8	4	74609265	74609324	No	down	NA
882	CXCL1	4	74736850	74736909	No	down	discordant
883	EPGN	4	75178782	75178841	No	down	NA
884	AREG	4	75320518	75320577	Yes	down	NS
885	PARM1	4	75972409	75972468	No	down	NA
886	CXCL10	4	76942934	76942993	Yes	down	discordant
887	CXCL11	4	76955615	76955674	No	down	discordant
888	UNQ3028	4	77907319	77907378	No	down	NA
889	SEPT11	4	77956757	77956816	Yes	down	NA
890	IDH1	4	78469527	78469586	No	up	NS
891	ANXA3	4	79525495	79525553	Yes	down	concordant
892	ANTXR2	4	80899223	80899282	No	down	NS
893	FGF5	4	81209246	81209305	No	down	NA
894	BMP3	4	81974640	81974699	No	up	NA
895	HNRNPD	4	83274857	83274916	No	down	NA
896	HNRPDL	4	83344403	83344462	No	down	NS
897	THAP9	4	83839515	83839574	Yes	up	NA
898	FAM175A	4	84382314	84382373	No	up	NA
899	CDS1	4	85572301	85572360	No	up	discordant
900	C4orf12	4	85929530	85929589	No	up	NS
901	PTPN13	4	87735935	87735994	Yes	down	NS
902	HSD17B11	4	88257822	88257881	Yes	up	NA
903	PKD2	4	88998599	88998658	No	down	NS
904	PPM1K	4	89179095	89179154	Yes	up	discordant
905	PIGY	4	89443048	89443107	Yes	down	NS
906	SMARCAD1	4	95211718	95211777	Yes	down	NS
907	PDLIM5	4	95589078	95589137	Yes	down	NS
908	TSPAN5	4	99393408	99393467	Yes	down	concordant
909	EIF4E	4	99801521	99801580	Yes	down	concordant
910	METAP1	4	99983579	99983638	Yes	down	NS
911	ADH5	4	99997883	99997942	Yes	down	NS
912	RG9MTD2	4	100468066	100468125	No	up	NS
913	DAPP1	4	100790454	100790513	Yes	down	concordant
914	MAPKSP1	4	100800296	100800355	Yes	down	NA
915	H2AFZ	4	100870022	100870084	Yes	down	discordant
916	SLC39A8	4	103182951	103183010	Yes	down	NS
917	NFKB1	4	103537856	103537915	Yes	down	NS
918	UBE2D3	4	103717791	103717850	Yes	down	NS
919	NHEDC2	4	103947173	103947232	Yes	down	NA
920	BDH2	4	104000844	104000903	Yes	down	NS
921	HADH	4	108956110	108956169	Yes	down	NA
922	RPL34	4	109546305	109546364	Yes	down	NS
923	CASP6	4	110610645	110610704	Yes	down	NS
924	ELOVL6	4	111119483	111119542	Yes	down	concordant
925	PITX2	4	111538673	111538732	Yes	down	concordant
926	ALPK1	4	113362743	113362802	No	up	NS
927	SYNPO2	4	119956612	119956671	Yes	down	NS
928	USP53	4	120216331	120216390	Yes	down	concordant
929	BBS7	4	122746282	122746341	Yes	down	NS
930	BBS12	4	123665068	123665127	Yes	down	NA
931	LARP1B	4	129029966	129030025	Yes	down	NA
932	PGRMC2	4	129192405	129192464	Yes	down	concordant
933	C4orf33	4	130032875	130032934	No	up	NA
934	TBC1D9	4	141542541	141542600	Yes	down	concordant
935	INPP4B	4	143033712	143033771	Yes	down	concordant
936	BC070327	4	144346386	144346445	No	down	NA
937	SMAD1	4	146479033	146479092	Yes	down	NS
938	MAB21L2	4	151504991	151505050	No	down	NS
939	SH3D19	4	152041599	152041658	Yes	down	NS
940	FBXW7	4	153242458	153242517	Yes	down	concordant
941	TMEM154	4	153547302	153547361	Yes	down	concordant
942	TRIM2	4	154259817	154259876	No	down	NS
943	MND1	4	154335985	154336044	Yes	up	concordant
944	LRAT	4	155673785	155673844	No	up	NA
945	SC4MOL	4	166263190	166263249	Yes	down	NS
946	CPE	4	166419232	166419291	No	up	concordant
947	DDX60L	4	169278328	169278384	No	down	NA
948	SH3RF1	4	170015505	170015564	Yes	down	discordant
949	C4orf27	4	170650672	170650731	Yes	down	NS
950	AADAT	4	170981817	170981876	No	down	NS
951	HMGB2	4	174253013	174253072	Yes	up	concordant
952	VEGFC	4	177604823	177604882	Yes	down	NS
953	NEIL3	4	178283487	178283546	No	up	NA
954	DCTD	4	183812036	183812095	Yes	down	NS
955	WWC2	4	184238196	184238255	Yes	down	concordant
956	CDKN2AIP	4	184368910	184368969	Yes	down	NA
957	CASP3	4	185549021	185549080	No	down	NS
958	TLR3	4	187005890	187005949	No	down	NS
959	AK094623	5	279249	279308	Yes	up	NS
960	AHRR	5	435116	435175	No	up	NA
961	IRX2	5	2746336	2746395	Yes	up	NA
962	C5orf38	5	2752741	2752800	No	up	NA
963	KIAA0947	5	5489893	5489952	Yes	up	concordant
964	SNORD123	5	9550318	9550377	No	down	NA
965	ANKRD33B	5	10657025	10657084	No	down	NA
966	FBXL7	5	15939565	15939624	No	down	NS
967	LOC391769	5	17655288	17655347	No	up	NA
968	BX097783	5	21481302	21481361	Yes	up	NA
969	LOC101929645	5	29066413	29066472	No	down	NA
970	RNASEN	5	31401473	31401532	Yes	up	concordant
971	GOLPH3	5	32125277	32125336	Yes	up	NS
972	C5orf23	5	32791717	32791776	Yes	up	NS
973	TARS	5	33467942	33468001	Yes	up	concordant
974	ADAMTS12	5	33881350	33881409	No	down	NA
975	C1QTNF3	5	34020604	34020663	No	up	concordant
976	LOC728411	5	34182892	34182951	No	up	NA
977	LOC100272216	5	34189997	34190056	No	up	NA
978	GUSBP3	5	34197365	34197424	No	up	NA
979	BRIX1	5	34924968	34925027	Yes	up	NA
980	BE780682	5	36871631	36871638	No	up	NA
981	LOC646719	5	36876192	36876251	No	up	NA
982	NIPBL	5	37063978	37064037	Yes	up	NS
983	C5orf42	5	37107640	37107699	Yes	up	NA
984	NUP155	5	37294495	37294554	Yes	up	concordant
985	OSMR	5	38886496	38886555	Yes	up	concordant
986	RICTOR	5	38938307	38938366	Yes	up	concordant
987	DAB2	5	39373157	39373216	No	down	NS
988	PTGER4	5	40692503	40692562	Yes	up	NS
989	BQ933774	5	40799029	40799088	Yes	up	NA
990	CARD6	5	40855345	40855404	No	down	NS
991	C5orf51	5	41921429	41921488	Yes	up	NA
992	FBXO4	5	41934337	41934396	No	up	NS
993	GHR	5	42721449	42721508	No	down	NS
994	SEPP1	5	42800481	42800539	No	down	NS
995	ZNF131	5	43175664	43175723	Yes	up	concordant
996	HMGCS1	5	43290117	43290176	No	down	concordant
997	NNT	5	43704546	43704605	Yes	up	NS
998	MRPS30	5	44812022	44812081	Yes	up	NS
999	BX112876	5	52385307	52385366	No	up	NA
1000	ITGA2	5	52388268	52388327	No	down	discordant
1001	FST	5	52780837	52780896	No	down	discordant
1002	SNX18	5	53840768	53840827	No	up	NA
1003	ESM1	5	54277829	54277888	No	down	NS
1004	DHX29	5	54557268	54557327	No	down	concordant
1005	IL6ST	5	55233701	55233760	No	down	NS
1006	PLK2	5	57749993	57750052	No	down	NS
1007	PDE4D	5	58270142	58270201	No	up	NS
1008	ELOVL7	5	60048004	60048063	No	down	concordant
1009	DIMT1	5	61686721	61686780	No	up	NA
1010	DIMT1L	5	61686728	61686787	No	down	NA
1011	AF271256	5	64571542	64571601	No	down	NA
1012	NLN	5	65124832	65124891	Yes	up	NS
1013	SFRS12	5	65475935	65475994	No	up	concordant
1014	MAST4	5	66462808	66462867	No	down	concordant
1015	PIK3R1	5	67596786	67596845	No	up	discordant
1016	CENPH	5	68505649	68505708	No	up	concordant
1017	MRPS36	5	68525036	68525095	No	up	NS
1018	CDK7	5	68572420	68572479	No	up	discordant
1019	CCDC125	5	68578766	68578825	Yes	up	NA
1020	RAD17	5	68710342	68710401	No	up	NS
1021	ENST00000380759	5	68921640	68921699	No	up	NA
1022	AI791206	5	69205256	69205315	No	up	NS
1023	SMA4	5	69220401	69271567	No	up	NS
1024	CX783461	5	69276300	69276359	No	up	NA
1025	SERF1B	5	69321216	69321275	No	up	NS
1026	NAIP	5	69400304	69400363	No	up	NA
1027	AK098220	5	69431266	69431325	Yes	up	concordant
1028	LOC100170939	5	69438188	69438247	Yes	up	NA
1029	BG536553	5	70160580	70160639	Yes	up	NA
1030	DA110513	5	70168283	70168342	Yes	up	NA
1031	CD703256	5	70505119	70505178	Yes	up	NA
1032	TMEM171	5	72424286	72424345	No	down	NA
1033	FOXD1	5	72742436	72742495	No	down	discordant
1034	ENST00000424972	5	73150846	73150905	No	down	NA
1035	ENST00000437974	5	73236880	73236939	No	down	NA
1036	ENC1	5	73930625	73930684	No	down	NS
1037	ZBED3	5	76372562	76372621	No	up	NS
1038	WDR41	5	76728963	76729022	No	up	discordant
1039	SCAMP1	5	77771936	77771995	No	up	NS
1040	BC021677	5	78516769	78516828	No	up	discordant
1041	LOC100289109	5	78521716	78521775	No	up	NA
1042	AK026295	5	79435183	79435242	No	down	NS
1043	SERINC5	5	79441961	79442020	No	down	concordant
1044	ZFYVE16	5	79773466	79773525	No	up	NS
1045	MSH3	5	80169024	80169083	Yes	up	concordant
1046	ZCCHC9	5	80608562	80608621	No	up	NS
1047	ATP6AP1L	5	81614067	81614126	No	up	NA
1048	TMEM161B	5	87491275	87491334	No	up	NS
1049	CETN3	5	89695178	89695237	No	up	discordant
1050	DB352127	5	89811775	89811834	No	up	NA
1051	ARRDC3	5	90678637	90678696	No	up	NS
1052	FLJ42709	5	92746855	92746914	No	up	NA
1053	ANKRD32	5	94050473	94050532	Yes	up	concordant
1054	RHOBTB3	5	95129980	95130039	No	up	NA
1055	C5orf27	5	95195702	95195761	No	down	NA
1056	ELL2	5	95220825	95220884	No	down	concordant
1057	PCSK1	5	95728702	95728761	No	up	concordant
1058	CAST	5	96108417	96108476	No	up	discordant
1059	ERAP2	5	96253257	96253316	No	down	NA
1060	LOC100133050	5	99717021	99717080	No	up	NA
1061	PJA2	5	108671219	108671278	No	up	NS
1062	ENST00000398996	5	108924995	108925054	No	down	NA
1063	C5orf13	5	111065091	111065150	No	up	NS
1064	C5orf26	5	111497889	111497948	No	up	NA
1065	EPB41L4A	5	111599285	111599344	Yes	down	concordant
1066	FLJ11235	5	111756497	111756556	No	down	concordant
1067	REEP5	5	112212150	112212209	Yes	up	NS
1068	YTHDC2	5	112929177	112929235	Yes	down	NS
1069	CCDC112	5	114603103	114603162	No	up	NS
1070	ATG12	5	115173363	115173422	No	up	concordant
1071	AP3S1	5	115249541	115249600	No	up	discordant
1072	COMMD10	5	115628532	115628591	No	down	NS
1073	SEMA6A	5	115781868	115781927	No	down	NS
1074	DTWD2	5	118175647	118175706	Yes	up	NS
1075	FTMT	5	121188347	121188406	No	up	NS
1076	LOX	5	121405786	121405845	No	up	NS
1077	SNX2	5	122165292	122165351	No	up	NS
1078	CEP120	5	122682282	122682341	Yes	up	NA
1079	ZNF608	5	123973486	123973545	No	up	NA
1080	GRAMD3	5	125829184	125829243	No	down	NS
1081	ALDH7A1	5	125880192	125880251	No	down	NS
1082	BOLA3	5	125999039	125999098	No	up	NS
1083	SLC12A2	5	127524728	127524787	No	down	NS
1084	FBN2	5	127594173	127594232	No	down	NA
1085	ISOC1	5	128449367	128449426	No	down	concordant
1086	HINT1	5	130495091	130495150	No	down	NS
1087	LYRM7	5	130540984	130541043	Yes	up	NA
1088	ACSL6	5	131289903	131289962	No	up	NA
1089	CSF2	5	131411452	131411511	No	down	NA
1090	P4HA2	5	131528308	131528367	Yes	up	NS
1091	PDLIM4	5	131607933	131607992	No	down	NS
1092	RAD50	5	131979075	131979134	No	down	NS
1093	SEPT8	5	132092251	132092310	No	down	NA
1094	LEAP2	5	132210265	132210324	No	up	NA
1095	HSPA4	5	132441467	132441526	No	down	concordant
1096	TCF7	5	133483237	133483296	No	up	NS
1097	CDKN2AIPNL	5	133738433	133738492	No	up	NA
1098	PITX1	5	134364520	134364579	No	up	discordant
1099	TGFBI	5	135399343	135399402	No	up	concordant
1100	CDC23	5	137523708	137523767	No	up	NS
1101	CDC25C	5	137621240	137621299	No	up	concordant
1102	EGR1	5	137804891	137804950	Yes	up	concordant
1103	PAIP2	5	138704959	138705018	No	up	NS
1104	TMEM173	5	138855597	138855656	No	down	NA
1105	CXXC5	5	139062536	139062595	No	up	NS
1106	PURA	5	139494528	139494587	No	down	NS
1107	HBEGF	5	139715508	139715567	No	down	NS
1108	SRA1	5	139930373	139930432	Yes	down	discordant
1109	APBB3	5	139938088	139938147	No	up	NS
1110	TMCO6	5	140024696	140024754	Yes	up	NA
1111	HARS	5	140054601	140054658	No	down	NS
1112	HARS2	5	140078491	140078550	No	down	NS
1113	PCDHA11	5	140390896	140390955	Yes	down	NA
1114	PCDHB9	5	140570085	140570144	No	up	NS
1115	PCDHB10	5	140574844	140574903	No	up	NA
1116	PCDHB11	5	140581576	140581635	No	up	NS
1117	PCDHB14	5	140605528	140605587	No	up	NS
1118	TAF7	5	140698128	140698187	Yes	up	NS
1119	PCDHGA2	5	140720840	140720899	Yes	up	discordant
1120	PCDHGA3	5	140725938	140725997	No	up	NA
1121	PCDHGB3	5	140752306	140752365	No	up	NA
1122	PCDHGB4	5	140769762	140769821	No	up	discordant
1123	PCDHGA8	5	140892394	140892453	No	up	discordant
1124	PCDH1	5	141243040	141243099	No	up	NS
1125	KIAA0141	5	141319526	141319585	Yes	down	NS
1126	RNF14	5	141364374	141364433	No	down	NS
1127	NDFIP1	5	141531583	141531642	Yes	down	NS
1128	SPRY4	5	141690571	141690630	Yes	down	NA
1129	NR3C1	5	142660937	142660996	Yes	up	NS
1130	RBM27	5	145602984	145603043	Yes	up	NA
1131	PPP2R2B	5	145969172	145969231	No	down	NS
1132	DPYSL3	5	146773444	146773503	No	down	discordant
1133	SCGB3A2	5	147261662	147261721	No	down	NS
1134	SPINK5	5	147516758	147516817	No	down	concordant
1135	SPINK6	5	147594478	147594537	No	down	NS
1136	ADRB2	5	148208080	148208139	No	down	NS
1137	SH3TC2	5	148383711	148383770	No	down	NA
1138	AFAP1L1	5	148720325	148720384	No	down	NA
1139	PCYOX1L	5	148749022	148749081	No	up	NA
1140	SLC26A2	5	149362913	149362972	Yes	up	NS
1141	CSF1R	5	149432861	149432920	No	up	concordant
1142	TCOF1	5	149763654	149763713	No	down	NS
1143	NDST1	5	149919148	149919207	No	down	NS
1144	C5orf62	5	150176190	150176249	No	down	NA
1145	TNIP1	5	150415212	150415271	No	down	NS
1146	ANXA6	5	150483134	150483193	No	down	NS
1147	GM2A	5	150649662	150649721	No	down	NS
1148	SPARC	5	151042185	151042244	No	down	NS
1149	ATOX1	5	151125870	151125929	No	down	concordant
1150	GALNT10	5	153773799	153773858	No	up	concordant
1151	SAP30L	5	153840148	153840207	No	up	NS
1152	CYFIP2	5	156819978	156820037	No	down	NS
1153	ADAM19	5	156904475	156904534	No	down	discordant
1154	C5orf54	5	159820931	159820990	Yes	up	NA
1155	NUDCD2	5	162880725	162880784	No	up	NS
1156	HMMR	5	162918837	162918896	No	up	concordant
1157	MAT2B	5	162945313	162945372	No	up	concordant
1158	ODZ2	5	167690063	167690122	No	down	NA
1159	RARS	5	167946137	167946196	No	down	concordant
1160	SLIT3	5	168093367	168093426	No	down	concordant
1161	BC032027	5	168439160	168439219	No	down	NS
1162	CCDC99	5	169031233	169031292	No	up	NS
1163	FBXW11	5	171289005	171289064	No	down	NS
1164	STK10	5	171470625	171470684	No	down	NS
1165	STC2	5	172741987	172742046	No	up	NS
1166	CLTB	5	175819796	175819855	No	down	concordant
1167	TSPAN17	5	176085458	176085517	No	down	NS
1168	FAM153B	5	177149461	177149520	No	down	NA
1169	FAM153C	5	177151104	177151163	No	down	NA
1170	N4BP3	5	177549279	177549338	No	down	NS
1171	GMCL1	5	177612916	177612975	No	up	concordant
1172	CLK4	5	178029994	178030053	No	down	concordant
1173	ZNF354A	5	178138973	178139032	No	down	NS
1174	LOC729595	5	179121278	179121337	No	down	NA
1175	SQSTM1	5	179263709	179263768	No	down	discordant
1176	C5orf45	5	179264420	179264479	No	down	NA
1177	LOC100129309	5	179340644	179340703	No	up	NA
1178	GFPT2	5	179727767	179727826	No	up	NS
1179	LOC729678	5	180256982	180257041	No	up	NA
1180	TRIM7	5	180621674	180621733	Yes	up	discordant
1181	NP1166325	6	2483309	2483368	No	up	NA
1182	SERPINB9	6	2887562	2887621	No	down	NS
1183	TUBB2A	6	3154400	3154459	No	down	concordant
1184	SLC22A23	6	3269295	3269354	No	up	NA
1185	FAM50B	6	3851193	3851252	No	down	NS
1186	AF090908	6	4810136	4810195	No	up	NA
1187	LYRM4	6	5109450	5109509	Yes	down	NA
1188	MUTED	6	8015901	8015960	No	up	NS
1189	C6orf105	6	11714002	11714061	Yes	down	NA
1190	EDN1	6	12296672	12296731	No	down	discordant
1191	RANBP9	6	13622012	13622071	Yes	up	discordant
1192	RNF182	6	13979997	13980056	No	down	NA
1193	CD83	6	14136689	14136748	No	down	NS
1194	MYLIP	6	16130829	16130888	No	up	concordant
1195	AK129547	6	16394166	16394225	No	up	NS
1196	DEK	6	18224948	18225006	Yes	up	concordant
1197	HIST1H4B	6	26027149	26027208	No	up	concordant
1198	HIST1H3B	6	26031922	26031981	No	up	concordant
1199	HIST1H4G	6	26247087	26247146	No	up	NA
1200	BTN2A2	6	26394026	26394085	No	down	discordant
1201	BTN3A3	6	26453370	26453429	No	down	discordant
1202	ZNF322A	6	26634708	26634767	No	up	NA
1203	GUSBL2	6	26851232	26851291	No	up	concordant
1204	LOC100292101	6	26864714	26864773	No	up	NA
1205	HIST1H2BK	6	27106191	27106250	No	down	NS
1206	LOC439938	6	27371931	27371990	No	up	NA
1207	LOC100131289	6	27730871	27730930	No	down	NA
1208	HIST1H4K	6	27798954	27799013	No	up	concordant
1209	HIST1H4L	6	27840949	27841008	No	up	concordant
1210	IQCB1	6	27980342	27980401	No	up	concordant
1211	ZNF192	6	28123493	28123552	No	up	NA
1212	TRIM27	6	28872354	28872413	Yes	down	NA
1213	ENST00000377186	6	28912099	28912158	Yes	up	NA
1214	ZFP57	6	29640737	29640796	No	down	NA
1215	HLA-F	6	29693013	29693072	No	down	discordant
1216	ENST00000440587	6	29693307	29693794	No	down	NA
1217	IFITM4P	6	29718633	29718692	No	down	NS
1218	HCG4	6	29759281	29759340	No	down	NA
1219	NP101106	6	29769487	29769546	No	down	discordant
1220	HLA-G	6	29798694	29798753	No	down	discordant
1221	HLA-H	6	29856313	29856372	No	down	discordant
1222	ENST00000376793	6	29974821	29975128	No	down	discordant
1223	HLA-J	6	29977388	29977447	No	down	NA
1224	TRIM10	6	30121914	30121973	No	down	NS
1225	RAN	6	30453799	30453858	Yes	down	NS
1226	HLA-E	6	30459360	30459419	No	down	NS
1227	ABCF1	6	30558633	30558692	No	down	discordant
1228	KIAA1949	6	30644277	30644336	No	down	discordant
1229	TUBB	6	30692522	30692581	No	down	discordant
1230	LOC729792	6	30997015	30997074	No	up	NA
1231	TCF19	6	31131799	31131858	No	down	discordant
1232	HCG27	6	31171095	31171154	No	up	NA
1233	HLA-C	6	31236633	31236692	No	down	discordant
1234	ENST00000445222	6	31238856	31238915	No	down	NA
1235	HLA-B	6	31323100	31323159	No	down	discordant
1236	HCP5	6	31433173	31433233	No	down	NS
1237	MICB	6	31477719	31477778	Yes	down	discordant
1238	TNF	6	31545837	31545896	No	down	NS
1239	LY6G5B	6	31639644	31639703	No	down	NS
1240	C6orf26	6	31732391	31732450	No	up	concordant
1241	HSPA1A	6	31785491	31785550	No	down	discordant
1242	C6orf48	6	31807322	31807381	No	up	NS
1243	C2	6	31913370	31913429	No	up	NS
1244	RDBP	6	31921528	31921587	Yes	up	concordant
1245	RNF5	6	32148248	32148307	No	up	concordant
1246	NOTCH4	6	32162624	32162683	No	down	NS
1247	HLA-DQB1	6	32627951	32628010	No	down	discordant
1248	ENST00000424686	6	32725597	32725656	No	down	NA
1249	HLA-DOB	6	32780663	32780722	No	down	NS
1250	TAP2	6	32789804	32789863	No	down	NS
1251	TAP1	6	32813210	32813269	No	down	discordant
1252	PSMB9	6	32823918	32823977	No	down	discordant
1253	HLA-DPA1	6	33032848	33032907	No	down	discordant
1254	HLA-DPB1	6	33054359	33054418	No	down	discordant
1255	NP113399	6	33060046	33060105	No	down	NA
1256	TAPBP	6	33267718	33267777	No	down	NS
1257	LYPLA2P1	6	33333234	33333293	No	down	NA
1258	CUTA	6	33384362	33384421	No	down	discordant
1259	BAK1	6	33540585	33540644	No	down	discordant
1260	C6orf125	6	33665448	33665507	No	up	NS
1261	HMGA1	6	34213595	34213654	No	down	NS
1262	FANCE	6	35434765	35434824	Yes	up	concordant
1263	FKBP5	6	35543255	35543314	No	up	concordant
1264	SRPK1	6	35800898	35800957	Yes	down	NS
1265	PNPLA1	6	36275374	36275433	No	down	NA
1266	PIM1	6	37143102	37143161	No	up	discordant
1267	RNF8	6	37348954	37349013	No	down	NS
1268	C6orf130	6	41034774	41034833	No	up	NS
1269	MDFI	6	41621642	41621701	No	down	NS
1270	TFEB	6	41651999	41652058	No	up	NS
1271	AK023682	6	41757721	41757780	No	up	concordant
1272	BYSL	6	41900519	41900578	No	down	discordant
1273	TAF8	6	42044918	42044977	No	up	NA
1274	ATP6V0CP3	6	42695348	42695407	No	down	NA
1275	TBCC	6	42712852	42712911	Yes	down	NS
1276	AK124352	6	42726384	42726443	No	up	NS
1277	RPL7L1	6	42856609	42856668	No	down	NS
1278	C6orf153	6	42997172	42997231	No	down	NS
1279	C6orf108	6	43197054	43197113	No	down	NS
1280	ZNF318	6	43303992	43304051	Yes	down	NS
1281	C6orf154	6	43474971	43475030	No	down	NA
1282	MRPL14	6	44081580	44081639	No	down	discordant
1283	SLC35B2	6	44222164	44222223	No	down	discordant
1284	NFKBIE	6	44226558	44226617	No	down	discordant
1285	ENPP5	6	46128784	46128843	No	down	NA
1286	GPR110	6	46977642	46977701	No	down	NS
1287	GPR111	6	47649683	47649742	No	down	NA
1288	MUT	6	49399290	49399349	No	up	NS
1289	CENPQ	6	49460399	49460458	No	up	concordant
1290	MCM3	6	52128893	52128952	No	down	discordant
1291	FLJ37798	6	52448205	52448264	No	up	NA
1292	TMEM14A	6	52548899	52548958	No	up	NS
1293	KIAA1586	6	56917742	56917801	No	down	NS
1294	ENST00000370659	6	63922268	63922327	No	down	NS
1295	PTP4A1	6	64292789	64292848	Yes	up	concordant
1296	PHF3	6	64423669	64423728	Yes	up	concordant
1297	EYS	6	64430448	64430507	Yes	up	NA
1298	LMBRD1	6	70386029	70386088	Yes	up	NS
1299	FAM135A	6	71269898	71269957	Yes	up	NA
1300	KHDC1	6	73951862	73951921	Yes	up	NA
1301	C6orf150	6	74138467	74138526	No	up	concordant
1302	CD109	6	74537828	74537887	No	up	concordant
1303	COL12A1	6	75796146	75796205	No	down	NS
1304	IRAK1BP1	6	79607930	79607989	No	up	NS
1305	PHIP	6	79650450	79650509	No	up	concordant
1306	LCA5	6	80195267	80195326	No	up	NA
1307	BCKDHB	6	80912859	80912918	No	up	NS
1308	IBTK	6	82933157	82933216	Yes	up	discordant
1309	UBE2CBP	6	83602449	83602508	Yes	up	NA
1310	ENST00000369731	6	83877201	83877260	No	up	NS
1311	RWDD2A	6	83905856	83905915	No	up	NA
1312	NT5E	6	86204891	86204950	No	down	NS
1313	SYNCRIP	6	86324133	86324192	No	down	NS
1314	SLC35A1	6	88221353	88221412	No	up	NS
1315	AKIRIN2	6	88385063	88385122	No	up	NA
1316	SFRS13B	6	89805730	89805789	No	down	NA
1317	GAS5	6	90431023	90431082	No	up	NS
1318	FHL5	6	97063846	97063905	No	up	NA
1319	GPR63	6	97242824	97242883	No	down	NA
1320	DCUN1D1	6	100978152	100978211	No	up	concordant
1321	PRDM1	6	106555123	106555182	Yes	down	concordant
1322	AW977527	6	106556672	106556731	No	down	concordant
1323	BF436068	6	108364418	108364477	No	down	NS
1324	OSTM1	6	108364456	108364515	No	down	NS
1325	SNX3	6	108533381	108533440	Yes	up	NS
1326	PPIL6	6	109714045	109714104	No	up	NA
1327	AKD1	6	109965828	109965887	Yes	up	NA
1328	CDC40	6	110553163	110553222	Yes	up	NS
1329	TRAF3IP2	6	111877806	111877865	No	down	concordant
1330	FYN	6	111982711	111982770	No	down	NS
1331	LAMA4	6	112430490	112430549	Yes	down	discordant
1332	LOC442249	6	112683148	112683207	No	down	NA
1333	TSPYL1	6	116598096	116598155	No	down	concordant
1334	DSE	6	116758440	116758499	No	down	NA
1335	FAM162B	6	117073386	117073445	No	down	NA
1336	GOPC	6	117881616	117881675	No	up	NS
1337	FAM184A	6	119281240	119281299	Yes	up	NA
1338	MAN1A1	6	119501491	119501550	No	down	NS
1339	GJA1	6	121770327	121770386	No	down	concordant
1340	PKIB	6	123046337	123046396	No	down	NA
1341	TPD52L1	6	125584445	125584504	No	up	discordant
1342	ENST00000368149	6	129897315	129897374	No	down	discordant
1343	ARHGAP18	6	129898672	129898731	No	down	discordant
1344	SAMD3	6	130465781	130465840	No	down	NA
1345	TMEM200A	6	130763993	130764052	No	down	NA
1346	MOXD1	6	132617386	132617445	No	down	NA
1347	VNN1	6	133004385	133004444	No	down	NA
1348	SGK1	6	134490656	134490715	No	down	NA
1349	FAM54A	6	136552392	136552451	Yes	up	concordant
1350	AK124173	6	138144817	138144876	No	down	concordant
1351	TNFAIP3	6	138203679	138203738	No	down	NS
1352	CCDC28A	6	139114248	139114307	Yes	up	concordant
1353	C6orf115	6	139364343	139364402	Yes	down	discordant
1354	CITED2	6	139693592	139693651	No	up	discordant
1355	ADAT2	6	143749515	143749574	Yes	up	NA
1356	FUCA2	6	143816912	143816971	No	up	concordant
1357	SASH1	6	148869469	148869528	No	down	concordant
1358	LOC100128176	6	149275938	149275997	Yes	up	NA
1359	RPS18	6	149915468	149915527	No	up	NS
1360	LRP11	6	150140980	150141039	No	up	discordant
1361	ULBP3	6	150386727	150386786	Yes	up	NA
1362	SYNE1	6	152443052	152443111	No	down	concordant
1363	OPRM1	6	154440216	154440275	No	up	NA
1364	TIAM2	6	155578174	155578233	No	down	NS
1365	TFB1M	6	155581446	155581505	No	down	NS
1366	C6orf35	6	157713108	157713167	Yes	down	NS
1367	ZDHHC14	6	158094469	158094528	No	down	NS
1368	GTF2H5	6	158613211	158613270	Yes	down	concordant
1369	EZR	6	159187670	159187729	No	down	NA
1370	TAGAP	6	159456793	159456852	No	down	discordant
1371	ENST00000452684	6	160112555	160112614	No	down	NA
1372	ACAT2	6	160199899	160199958	No	down	NS
1373	QKI	6	163990528	163990587	Yes	down	discordant
1374	C6orf124	6	168226408	168226467	No	down	NA
1375	SMOC2	6	169068504	169068563	Yes	up	NS
1376	CB123670	6	169558286	169558345	No	up	NA
1377	PHF10	6	170107517	170107576	No	down	NS
1378	PSMB1	6	170852702	170852761	Yes	down	discordant
1379	COX19	7	1006139	1006198	No	up	discordant
1380	MAFK	7	1582229	1582288	No	up	NS
1381	MAD1L1	7	1937929	1937988	No	down	concordant
1382	CARD11	7	3081013	3081072	No	down	NA
1383	LOC389458	7	5112742	5112801	No	up	NA
1384	C7orf70	7	6369363	6369422	No	up	NA
1385	KDELR2	7	6502461	6502520	Yes	up	NS
1386	ZDHHC4	7	6628473	6628532	No	up	NS
1387	PMS2CL	7	6792847	6792906	Yes	up	NS
1388	C7orf28B	7	6838724	6838783	No	up	NS
1389	C7orf28A	7	6840615	6840674	No	up	NS
1390	RPA3	7	7676623	7676682	Yes	up	concordant
1391	ICA1	7	8198164	8198223	No	down	NS
1392	CR624517	7	8302364	8302423	No	down	NS
1393	THSD7A	7	11414465	11414524	No	down	NA
1394	AHR	7	17384999	17385058	Yes	up	concordant
1395	MACC1	7	20178589	20178648	No	down	NA
1396	CDCA7L	7	21940832	21940891	Yes	up	concordant
1397	C7orf30	7	23349002	23349061	Yes	up	discordant
1398	IGF2BP3	7	23350769	23350828	No	up	concordant
1399	C7orf46	7	23741976	23742035	Yes	up	NA
1400	HOXA11AS	7	27228847	27228906	No	up	NA
1401	HIBADH	7	27565754	27565813	No	up	concordant
1402	CREB5	7	28865345	28865404	No	down	NS
1403	SCRN1	7	29959823	29959882	No	up	NS
1404	ZNRF2	7	30405884	30405943	No	up	NS
1405	DKFZP586I1420	7	30411448	30411507	No	up	NS
1406	BX116997	7	30415147	30415206	No	up	NS
1407	GGCT	7	30536358	30536417	Yes	up	NA
1408	PDE1C	7	31829399	31829458	No	down	NA
1409	HERPUD2	7	35673355	35673414	No	up	discordant
1410	CR593784	7	35758892	35758951	No	down	NA
1411	KIAA0895	7	36364603	36364662	No	up	NA
1412	C7orf11	7	40172773	40172832	Yes	up	NS
1413	MRPL32	7	42977128	42977187	No	down	NS
1414	BLVRA	7	43846842	43846901	No	up	discordant
1415	MRPS24	7	43906161	43906220	No	up	discordant
1416	DBNL	7	44100381	44100440	No	down	NS
1417	ZMIZ2	7	44809393	44809452	No	up	NA
1418	H2AFV	7	44873872	44873931	No	up	concordant
1419	IGFBP3	7	45952608	45952667	Yes	down	discordant
1420	AK001279	7	47995044	47995103	No	up	NA
1421	SUNC1	7	48026883	48026942	No	up	NA
1422	GRB10	7	50660337	50660395	No	down	discordant
1423	COBL	7	51095489	51095548	No	down	concordant
1424	LOC650226	7	55743204	55743263	No	up	NA
1425	CHCHD2	7	56170616	56170675	Yes	up	NS
1426	GUSB	7	65425706	65425765	Yes	up	concordant
1427	TPST1	7	65825164	65825223	No	down	NS
1428	AUTS2	7	70257414	70257473	Yes	down	NS
1429	POM121	7	72417911	72417970	Yes	up	NS
1430	DNAJC30	7	73095308	73095367	Yes	up	NA
1431	GTF2IRD1	7	74016831	74016890	No	up	discordant
1432	ENST00000457594	7	74237065	74237124	No	up	NA
1433	STAG3L2	7	74303838	74303897	Yes	up	NA
1434	HIP1	7	75162843	75162902	No	up	NS
1435	AY358103	7	75362765	75362824	No	up	NS
1436	AI801539	7	75933475	75933534	No	up	discordant
1437	YWHAG	7	75956133	75956192	Yes	up	concordant
1438	PION	7	76940387	76940446	No	up	NA
1439	PHTF2	7	77558575	77558634	Yes	up	NS
1440	CR749529	7	79091850	79091909	No	down	NA
1441	MAGI2-AS3	7	79100210	79100269	No	down	NA
1442	PCLO	7	82764478	82764537	Yes	up	NA
1443	SEMA3D	7	84625003	84625062	No	down	NA
1444	C7orf23	7	86827276	86827335	No	up	NS
1445	SLC25A40	7	87462938	87462997	No	up	NA
1446	SRI	7	87837829	87837888	Yes	up	NS
1447	FZD1	7	90897840	90897899	No	down	concordant
1448	KRIT1	7	91830655	91830714	No	up	NS
1449	GATAD1	7	92085792	92085851	No	up	NS
1450	TFPI2	7	93515003	93515062	No	down	NS
1451	PPP1R9A	7	94920086	94920145	No	down	NS
1452	ASNS	7	97481461	97481520	No	up	NS
1453	TRRAP	7	98610354	98610413	No	up	NS
1454	CYP3A5	7	99245899	99245958	No	down	concordant
1455	TRIM4	7	99488681	99488740	No	up	NS
1456	AK056630	7	99638834	99638893	No	up	discordant
1457	GPC2	7	99767367	99767426	No	up	NS
1458	PILRB	7	99965239	99965298	No	up	concordant
1459	PILRA	7	99971912	99971971	No	up	concordant
1460	FBXO24	7	100198596	100198655	No	up	NS
1461	SRRT	7	100485375	100485434	No	down	NA
1462	BM989848	7	100736723	100736782	No	up	NS
1463	ORAI2	7	102088213	102088272	Yes	up	NA
1464	LOC100128737	7	107383453	107383512	No	up	NA
1465	CBLL1	7	107401675	107401734	No	up	NS
1466	DOCK4	7	111366993	111367052	Yes	down	NS
1467	C7orf53	7	112130859	112130918	No	up	NA
1468	TES	7	115897456	115897515	No	up	concordant
1469	CAV2	7	116148261	116148320	No	up	discordant
1470	GCC1	7	127220923	127220982	No	up	NS
1471	IMPDH1	7	128037039	128038489	Yes	up	NS
1472	NUP205	7	135333302	135333361	Yes	up	concordant
1473	LUC7L2	7	139107721	139107780	No	up	NS
1474	LOC100134229	7	139878860	139878919	Yes	up	NA
1475	MKRN1	7	140152967	140153026	No	up	NS
1476	FLJ40852	7	141404209	141404268	No	up	NS
1477	TMEM139	7	142984122	142984181	No	down	NA
1478	ZYX	7	143087000	143087059	Yes	down	NS
1479	EZH2	7	148504521	148504580	No	up	concordant
1480	CHPF2	7	150935778	150935837	No	down	NA
1481	NCAPG2	7	158424243	158424302	No	up	NA
1482	ESYT2	7	158523907	158523966	No	up	NA
1483	AK024566	8	402236	402295	Yes	down	NA
1484	BQ647583	8	406630	406689	Yes	down	NA
1485	ERICH1	8	614503	614562	Yes	down	discordant
1486	ARHGEF10	8	1906714	1906773	Yes	down	NS
1487	AGPAT5	8	6616823	6616882	Yes	down	discordant
1488	SPAG11B	8	7318909	7318968	No	up	NA
1489	ERI1	8	8887418	8887477	Yes	down	NA
1490	TNKS	8	9639084	9639143	Yes	down	discordant
1491	ENST00000297303	8	11052237	11052296	No	down	NA
1492	MTMR9	8	11180889	11180948	Yes	down	NS
1493	FAM167A	8	11279658	11279717	No	down	NA
1494	FDFT1	8	11696201	11696260	Yes	down	NS
1495	CTSB	8	11701877	11701936	Yes	down	NS
1496	FAM90A7	8	12030035	12030094	No	up	NA
1497	ZDHHC2	8	17078832	17078891	No	down	NS
1498	CNOT7	8	17086808	17086867	Yes	down	NS
1499	PCM1	8	17808176	17808233	Yes	down	discordant
1500	PSD3	8	18393185	18393244	Yes	up	NS
1501	ATP6V1B2	8	20078395	20078454	Yes	down	NS
1502	LZTS1	8	20103702	20103761	No	up	NS
1503	PPP3CC	8	22398566	22398625	Yes	down	NS
1504	SORBS3	8	22432763	22432822	Yes	down	concordant
1505	C8orf58	8	22461401	22461460	Yes	down	NS
1506	KIAA1967	8	22477535	22477594	Yes	down	discordant
1507	BIN3	8	22488010	22488069	Yes	down	NS
1508	TNFRSF10B	8	22880208	22880267	Yes	down	discordant
1509	TNFRSF10C	8	22974483	22974542	Yes	down	NA
1510	CHMP7	8	23118881	23118940	Yes	down	NS
1511	ENTPD4	8	23291903	23291962	Yes	down	NS
1512	STC1	8	23700118	23700177	No	down	NA
1513	NEFL	8	24809947	24810006	No	down	discordant
1514	CDCA2	8	25365256	25365315	Yes	down	discordant
1515	PPP2R2A	8	26228096	26228155	Yes	down	NS
1516	SCARA3	8	27530383	27530442	Yes	down	NS
1517	PBK	8	27667784	27667843	Yes	down	discordant
1518	ELP3	8	28047549	28047608	Yes	down	NS
1519	ZNF395	8	28205806	28205865	Yes	down	concordant
1520	FZD3	8	28431596	28431655	No	down	NS
1521	EXTL3	8	28611023	28611082	Yes	down	NS
1522	INTS9	8	28625255	28625314	Yes	down	NA
1523	DUSP4	8	29194382	29194441	No	down	NS
1524	DCTN6	8	30038065	30038124	Yes	down	NS
1525	GSR	8	30536969	30537028	No	up	NS
1526	PPP2CB	8	30643147	30643206	Yes	down	concordant
1527	FUT10	8	33229639	33229698	Yes	down	NS
1528	ERLIN2	8	37614638	37614697	Yes	down	NA
1529	RAB11FIP1	8	37720515	37720574	Yes	down	concordant
1530	LSM1	8	38021082	38021141	Yes	down	NS
1531	WHSC1L1	8	38205365	38205424	Yes	down	NS
1532	TACC1	8	38709801	38709860	Yes	down	NS
1533	TM2D2	8	38848764	38848823	Yes	down	NS
1534	SFRP1	8	41119665	41119724	Yes	up	NS
1535	AGPAT6	8	41476425	41476484	Yes	down	discordant
1536	ANK1	8	41513069	41513128	No	up	NA
1537	MYST3	8	41788516	41788575	Yes	down	NS
1538	VDAC3	8	42262940	42262999	Yes	down	NS
1539	SLC20A2	8	42274093	42274152	Yes	down	NS
1540	HOOK3	8	42877613	42877672	Yes	down	concordant
1541	CEBPD	8	48649606	48649665	No	up	concordant
1542	EFCAB1	8	49642346	49642405	No	down	NS
1543	SNAI2	8	49830710	49830769	No	up	NS
1544	ENST00000415643	8	52730853	52730912	Yes	up	NA
1545	RB1CC1	8	53536019	53536078	No	up	NS
1546	TCEA1	8	54879349	54879408	No	up	NS
1547	SDR16C5	8	57213083	57213142	No	down	NA
1548	SDCBP	8	59494885	59494944	No	down	NS
1549	CHD7	8	61693569	61693628	Yes	up	NS
1550	hCG_1988300	8	62492160	62492219	Yes	down	NA
1551	GGH	8	63936690	63936747	No	up	NS
1552	ENST00000399573	8	64321806	64321865	Yes	down	NA
1553	SULF1	8	70572195	70572254	No	up	concordant
1554	KCNB2	8	73850461	73850520	No	down	NA
1555	C8orf84	8	73979478	73979537	No	up	NA
1556	TMEM70	8	74893740	74893799	No	down	NS
1557	LY96	8	74941211	74941270	No	down	discordant
1558	FAM164A	8	79629610	79629669	No	up	NA
1559	IL7	8	79645372	79645431	No	down	NS
1560	PAG1	8	81886523	81886582	No	down	NS
1561	FABP5	8	82195616	82195675	No	down	concordant
1562	ZFAND1	8	82614408	82614467	No	up	NS
1563	SNX16	8	82712413	82712472	No	up	NS
1564	CA13	8	86195965	86196024	No	down	concordant
1565	CA2	8	86393210	86393269	Yes	up	concordant
1566	TMEM64	8	91634253	91634312	No	down	NA
1567	C8orf83	8	93898089	93898148	No	up	NA
1568	GEM	8	95261948	95262007	No	up	NS
1569	KIAA1429	8	95500913	95500972	No	up	NS
1570	GDF6	8	97154610	97154669	No	up	NS
1571	UQCRB	8	97244064	97244123	Yes	up	NS
1572	PTDSS1	8	97346598	97346657	Yes	down	discordant
1573	PGCP	8	98155350	98155409	No	down	NS
1574	TSPYL5	8	98285785	98285844	Yes	down	NS
1575	LAPTM4B	8	98864581	98864640	Yes	up	concordant
1576	C8orf47	8	99105657	99105716	No	down	NS
1577	POP1	8	99170489	99170548	Yes	down	NS
1578	OSR2	8	99964150	99964209	No	down	concordant
1579	YWHAZ	8	101931239	101931298	Yes	up	discordant
1580	LOC157562	8	102179078	102179137	Yes	up	NS
1581	UBR5	8	103271295	103271354	Yes	up	NA
1582	AZIN1-AS1	8	103989984	103990043	Yes	up	NA
1583	RIMS2	8	104928692	104928751	Yes	down	NS
1584	OXR1	8	107763560	107763619	Yes	up	NS
1585	NUDCD1	8	110255165	110255224	Yes	down	discordant
1586	CSMD3	8	113235280	113235339	Yes	down	NA
1587	RAD21	8	117858350	117858409	Yes	up	concordant
1588	MED30	8	118552145	118552204	Yes	up	NA
1589	DSCC1	8	120847079	120847137	No	up	NA
1590	MRPL13	8	121408210	121408269	Yes	up	NS
1591	MTBP	8	121464354	121464413	No	up	concordant
1592	SNTB1	8	121550117	121550176	No	down	NS
1593	HAS2	8	122626087	122626146	No	down	NA
1594	DERL1	8	124026658	124026717	Yes	up	NS
1595	WDR67	8	124164161	124164220	Yes	up	concordant
1596	FAM83A	8	124220354	124220413	Yes	down	concordant
1597	ATAD2	8	124333308	124333367	Yes	up	concordant
1598	WDYHV1	8	124453600	124453659	Yes	up	NA
1599	NDUFB9	8	125562088	125562147	Yes	up	NS
1600	MTSS1	8	125563255	125563314	Yes	up	discordant
1601	FAM84B	8	127567016	127567075	Yes	down	concordant
1602	FAM49B	8	130852024	130852083	Yes	down	discordant
1603	ASAP1	8	131066153	131066212	No	down	NA
1604	AK054840	8	131095472	131095531	Yes	down	NA
1605	DDEF1IT1	8	131308096	131308157	No	down	discordant
1606	PHF20L1	8	133837383	133837442	Yes	up	discordant
1607	EIF2C2	8	141541947	141542006	Yes	down	discordant
1608	PTK2	8	141669110	141669169	No	up	concordant
1609	LY6K	8	143785452	143785511	No	up	NS
1610	TOP1MT	8	144391575	144391634	Yes	up	discordant
1611	ENST00000440834	8	144842512	144842571	No	up	NA
1612	SCRIB	8	144873143	144873202	Yes	up	discordant
1613	PLEC1	8	144989621	144989680	No	down	NS
1614	OPLAH	8	145106202	145106261	No	up	NS
1615	CYC1	8	145151308	145151367	Yes	up	NS
1616	AX721087	8	145492352	145492410	No	up	NS
1617	HSF1	8	145538318	145538377	Yes	up	NS
1618	CPSF1	8	145619663	145619722	No	up	NS
1619	ZNF251	8	145946970	145947029	No	up	NA
1620	ZNF16	8	146156406	146156465	Yes	up	discordant
1621	VLDLR	9	2653897	2653956	No	down	NS
1622	DA727827	9	2655508	2655567	No	down	NA
1623	SLC1A1	9	4587002	4587061	Yes	up	NS
1624	CD274	9	5470098	5470157	No	down	discordant
1625	KIAA2026	9	5919822	5919881	No	up	NS
1626	IER2	9	6037875	6037934	No	up	NS
1627	TPD52L3	9	6330549	6330608	No	up	NA
1628	KDM4C	9	7175334	7175393	No	up	NA
1629	NFIB	9	14081939	14081998	No	up	NS
1630	AK024516	9	15467315	15467374	No	up	discordant
1631	PSIP1	9	15471665	15471724	Yes	up	concordant
1632	ENST00000380683	9	16203959	16204018	No	down	NA
1633	MGC24103	9	16526526	16526585	No	down	NS
1634	CNTLN	9	17236502	17236561	No	up	NA
1635	PTPLAD2	9	21015933	21015992	No	down	NS
1636	IFNE	9	21481102	21481161	Yes	down	NA
1637	LOC729983	9	22155709	22155768	No	up	NA
1638	MOBKL2B	9	27329620	27329679	No	down	NS
1639	IFNK	9	27526243	27526302	No	down	NA
1640	LINGO2	9	27948609	27948668	No	up	NA
1641	B4GALT1	9	33110723	33110782	Yes	up	discordant
1642	NOL6	9	33461953	33462012	No	down	NS
1643	PTEN	9	33675849	33675908	No	up	discordant
1644	PRSS3	9	33797923	33797982	No	down	concordant
1645	DCTN3	9	34613593	34613652	No	up	discordant
1646	FANCG	9	35073935	35073994	Yes	up	concordant
1647	PIGO	9	35088996	35089055	Yes	up	concordant
1648	TESK1	9	35609924	35609983	Yes	up	NS
1649	C9orf100	9	35661846	35661905	No	up	NS
1650	TPM2	9	35684492	35684549	No	down	discordant
1651	ENST00000378078	9	35757656	35757715	Yes	up	NA
1652	BC014254	9	35763326	35763385	No	up	NA
1653	TMEM8B	9	35854135	35854194	No	up	NA
1654	HRCT1	9	35906792	35906851	No	up	NA
1655	YBX1	9	35971147	35971206	No	up	NS
1656	RNF38	9	36344846	36344905	No	up	NS
1657	LOC401504	9	37087393	37087452	Yes	up	NS
1658	EBLN3	9	37089260	37089319	Yes	up	NA
1659	ZBTB5	9	37438419	37438478	No	up	discordant
1660	POLR1E	9	37506120	37506179	No	down	NS
1661	ENST00000313339	9	38595750	38595809	No	up	NA
1662	LOC100288755	9	68316309	68316368	No	up	NA
1663	C21orf99	9	69876247	69876306	No	down	NA
1664	FAM189A2	9	72007284	72007343	Yes	down	NA
1665	KLF9	9	72999837	72999896	Yes	up	concordant
1666	RPL35A	9	74204795	74204854	Yes	up	NA
1667	TMEM2	9	74298711	74298770	No	down	discordant
1668	HSPB1	9	74622771	74622830	No	up	discordant
1669	C9orf95	9	77676320	77676379	Yes	up	discordant
1670	PCSK5	9	78808212	78808271	No	down	concordant
1671	GNAQ	9	80331541	80331600	No	up	NS
1672	PSAT1	9	80944778	80944837	Yes	up	concordant
1673	TLE1	9	84199118	84199177	No	up	discordant
1674	RMI1	9	86618846	86618905	Yes	up	concordant
1675	NTRK2	9	87425979	87426038	No	up	NS
1676	AGTPBP1	9	88161713	88161772	No	up	NS
1677	CCRK	9	90581559	90581618	Yes	up	NS
1678	SHC3	9	91628114	91628173	No	up	NS
1679	SECISBP2	9	91949583	91949642	Yes	up	concordant
1680	AUH	9	93976469	93976528	No	up	NS
1681	NFIL3	9	94171400	94171459	Yes	up	concordant
1682	IPPK	9	95376848	95376907	No	down	concordant
1683	C9orf89	9	95875446	95875505	Yes	up	concordant
1684	NINJ1	9	95883871	95883930	No	up	NS
1685	FAM120AOS	9	96208824	96208883	Yes	up	NS
1686	FAM120A	9	96326679	96326738	No	up	NS
1687	PHF2	9	96441749	96441808	Yes	up	NS
1688	BC064349	9	96939780	96939839	Yes	up	NS
1689	C9orf3	9	97849233	97849292	Yes	up	NS
1690	FANCC	9	97861522	97861581	Yes	up	concordant
1691	C9orf21	9	99404050	99404109	Yes	up	concordant
1692	LOC441455	9	99489445	99489504	No	up	NA
1693	CTSL2	9	99795152	99795211	No	up	discordant
1694	TSTD2	9	100362749	100362808	Yes	up	NA
1695	ANP32B	9	100767245	100767303	Yes	up	concordant
1696	TRIM14	9	100862254	100862313	No	down	NS
1697	CORO2A	9	100886862	100886921	Yes	up	concordant
1698	ANKS6	9	101494304	101494363	Yes	up	NS
1699	SEC61B	9	101992669	101992728	Yes	up	NS
1700	LOC441461	9	102648686	102648745	No	up	discordant
1701	ERP44	9	102769911	102769970	Yes	up	NA
1702	INVS	9	103062898	103062957	Yes	up	NS
1703	BC110864	9	103068987	103069046	No	up	NA
1704	C9orf125	9	104237635	104237694	No	up	discordant
1705	SLC44A1	9	108159334	108159393	No	up	NS
1706	AK023447	9	109621452	109621511	Yes	up	NA
1707	ZNF462	9	109773650	109773709	No	up	NS
1708	C9orf6	9	111702937	111702996	Yes	up	NS
1709	CTNNAL1	9	111705005	111705064	No	down	NS
1710	EPB41L4B	9	112011817	112011876	No	up	NS
1711	AKAP2	9	112933758	112933817	No	down	NA
1712	SVEP1	9	113205694	113205753	No	down	NS
1713	LPAR1	9	113637185	113637244	No	down	NA
1714	KIAA0368	9	114124271	114124330	Yes	up	NS
1715	UGCG	9	114695730	114695789	Yes	down	NS
1716	ROD1	9	114981141	114981200	Yes	up	NS
1717	HSDL2	9	115233770	115233829	No	up	discordant
1718	KIAA1958	9	115431544	115431603	No	up	NA
1719	C9orf110	9	115867240	115867299	No	up	NA
1720	C9orf109	9	115881596	115881655	No	up	NA
1721	SLC31A2	9	115926240	115926299	Yes	down	concordant
1722	WDR31	9	116078548	116078607	Yes	up	NA
1723	C9orf91	9	117408425	117408484	Yes	up	concordant
1724	TNC	9	117783310	117783369	No	up	NS
1725	NP098844	9	117815160	117815219	No	up	NA
1726	ASTN2	9	119380656	119380715	No	down	NS
1727	PHF19	9	123618245	123618304	No	up	concordant
1728	C5	9	123715067	123715126	Yes	up	NS
1729	CEP110	9	123935686	123935745	No	up	NS
1730	STOM	9	124103068	124103127	Yes	up	concordant
1731	LHX6	9	124965487	124965546	Yes	up	NS
1732	RBM18	9	125002437	125002496	Yes	up	NS
1733	PTGS1	9	125157536	125157595	No	up	NS
1734	NP1246069	9	125370437	125370496	No	up	NA
1735	ZBTB26	9	125680978	125681037	Yes	up	NA
1736	STRBP	9	125887852	125887911	No	up	NS
1737	DENND1A	9	126142469	126142528	No	up	NS
1738	PSMB7	9	127115891	127115950	No	down	discordant
1739	OLFML2A	9	127577020	127577079	No	up	NS
1740	GOLGA1	9	127640694	127640753	Yes	up	NS
1741	SCAI	9	127705148	127705207	No	up	NA
1742	PPP6C	9	127911495	127911554	Yes	up	NS
1743	RABEPK	9	127996052	127996111	Yes	up	discordant
1744	MAPKAP1	9	128246774	128246833	Yes	down	NS
1745	PBX3	9	128728847	128728906	Yes	up	NS
1746	ZBTB34	9	129642543	129642602	No	up	NS
1747	RPL12	9	130210138	130210197	Yes	up	NS
1748	STXBP1	9	130454192	130454251	No	down	NS
1749	FPGS	9	130575924	130575983	No	down	NS
1750	AK1	9	130630653	130630712	No	up	NS
1751	SLC25A25	9	130871435	130871494	Yes	up	NS
1752	DNM1	9	131017248	131017307	Yes	up	NS
1753	GOLGA2	9	131019215	131019274	No	up	discordant
1754	TRUB2	9	131071626	131071685	Yes	up	NS
1755	GLE1	9	131296126	131296185	Yes	up	NA
1756	WDR34	9	131396150	131396209	Yes	up	concordant
1757	PKN3	9	131482187	131482244	No	down	NA
1758	TBC1D13	9	131572622	131572681	Yes	up	NS
1759	LRRC8A	9	131680227	131680286	No	down	discordant
1760	PHYHD1	9	131703958	131704017	No	down	NS
1761	DOLK	9	131708109	131708168	No	down	NA
1762	DOLPP1	9	131852483	131852542	Yes	up	NS
1763	PPP2R4	9	131910772	131910831	Yes	up	NS
1764	BC044229	9	132266156	132266215	No	up	NA
1765	METTL11A	9	132396425	132396484	No	down	NA
1766	ASB6	9	132399399	132399458	No	down	NS
1767	PTGES	9	132501510	132501569	Yes	up	NA
1768	GPR107	9	132902156	132902215	No	up	NS
1769	ASS1	9	133342120	133342179	No	up	NA
1770	BAT2L	9	134375328	134375387	Yes	up	NA
1771	NTNG2	9	135118106	135118165	No	down	NS
1772	GTF3C4	9	135570244	135570303	Yes	up	NS
1773	C9orf9	9	135765342	135765401	No	up	discordant
1774	GTF3C5	9	135933512	135933571	Yes	up	concordant
1775	CEL	9	135945890	135945949	No	up	NS
1776	MED22	9	136207757	136207816	Yes	up	NA
1777	SURF1	9	136219407	136219465	Yes	up	NS
1778	SURF4	9	136229978	136230037	No	down	NS
1779	REXO4	9	136276133	136276192	Yes	up	NS
1780	VAV2	9	136627467	136627526	Yes	up	concordant
1781	BRD3	9	136898265	136898324	Yes	up	concordant
1782	RXRA	9	137331772	137331831	No	up	discordant
1783	NACC2	9	138903224	138903283	No	down	NA
1784	C9orf69	9	139006796	139006855	Yes	up	NA
1785	TMEM141	9	139687580	139687639	Yes	up	discordant
1786	TRAF2	9	139820534	139820593	No	down	NS
1787	C9orf140	9	139957223	139957282	No	up	NS
1788	TMEM203	9	140098936	140098995	Yes	up	NA
1789	C9orf167	9	140176596	140176655	Yes	up	NA
1790	NELF	9	140343030	140343089	Yes	down	NS
1791	MRPL41	9	140446838	140446897	Yes	up	NS
1792	AKR1C1	10	5034025	5034084	No	up	NS
1793	CALML3	10	5567079	5567138	Yes	up	discordant
1794	ASB13	10	5681029	5681088	Yes	up	NS
1795	FBXO18	10	5966356	5966415	Yes	up	NS
1796	IL15RA	10	5994661	5994720	No	up	NS
1797	LOC142937	10	6214387	6214446	Yes	up	NS
1798	PFKFB3	10	6277062	6277121	Yes	up	discordant
1799	SFTA1P	10	10834373	10834432	No	down	NA
1800	CUGBP2	10	11376225	11376284	No	down	NS
1801	C10orf47	10	11912699	11912758	No	up	discordant
1802	CAMK1D	10	12871082	12871141	No	up	NS
1803	PHYH	10	13320283	13320342	No	up	discordant
1804	SEPHS1	10	13361101	13361160	Yes	up	NS
1805	FRMD4A	10	13686356	13686415	No	down	concordant
1806	ENST00000342409	10	13735713	13735772	No	down	NA
1807	FAM107B	10	14561777	14561836	Yes	up	NS
1808	NSUN6	10	18834724	18834783	No	up	NS
1809	PLXDC2	10	20568719	20568778	No	down	concordant
1810	BC041955	10	21781627	21781686	No	up	NA
1811	C10orf140	10	21802539	21802598	No	up	NA
1812	MLLT10	10	21903793	21903852	Yes	up	discordant
1813	OTUD1	10	23730613	23730672	No	up	NS
1814	PRTFDC1	10	25138089	25138148	No	down	discordant
1815	ANKRD26	10	27301955	27302014	No	up	concordant
1816	YME1L1	10	27400749	27400808	Yes	up	discordant
1817	MPP7	10	28345474	28345533	No	up	discordant
1818	LOC220906	10	28811815	28811874	Yes	up	NS
1819	WAC	10	28909664	28909723	Yes	up	NS
1820	BAMBI	10	28971551	28971610	No	down	NS
1821	KIAA1462	10	30301780	30301839	No	up	NA
1822	MTPAP	10	30602476	30602535	Yes	up	NA
1823	FZD8	10	35927378	35927437	No	down	NA
1824	NAMPT	10	36811881	36811940	No	up	NA
1825	RASGEF1A	10	43689981	43690040	Yes	down	discordant
1826	ALOX5	10	45941417	45941476	No	down	discordant
1827	FAM21C	10	46288253	46288312	No	down	NS
1828	ZNF488	10	48373505	48373564	Yes	up	NS
1829	MAPK8	10	49644330	49644389	Yes	up	NS
1830	ARHGAP22	10	49654197	49654256	No	down	NS
1831	C10orf72	10	50227222	50227281	Yes	down	NA
1832	ERCC6	10	50666806	50666865	Yes	down	NS
1833	AK023559	10	50727011	50727070	No	down	NS
1834	OGDHL	10	50942798	50942857	No	up	NA
1835	DKK1	10	54076687	54076746	No	down	concordant
1836	ZWINT	10	58117345	58117404	Yes	up	concordant
1837	PHYHIPL	10	61005578	61005637	No	down	NA
1838	SLC16A9	10	61411071	61411130	No	down	concordant
1839	ENST00000395260	10	63998405	63998464	No	down	NA
1840	ZNF365	10	64161908	64161967	No	down	concordant
1841	LOC340888	10	69510864	69510923	No	up	NA
1842	DDX50	10	70706451	70706510	No	up	NS
1843	TACR2	10	71164726	71164785	No	down	NS
1844	COL13A1	10	71718607	71718666	No	down	NA
1845	AIFM2	10	71874025	71874084	No	up	NA
1846	PPA1	10	71962872	71962931	Yes	up	discordant
1847	C6orf182	10	72149605	72149664	No	up	concordant
1848	UNC5B	10	73059597	73059656	No	up	discordant
1849	SLC29A3	10	73122622	73122681	No	up	NS
1850	C10orf104	10	73992965	73993024	No	up	NS
1851	DDIT4	10	74035363	74035422	No	up	concordant
1852	DNAJB12	10	74092826	74092885	No	up	NS
1853	LOC729046	10	74765795	74765855	No	down	NA
1854	NUDT13	10	74890891	74890950	No	down	NS
1855	ENST00000372955	10	74995130	74995189	No	up	NA
1856	DNAJC9	10	75002674	75002733	No	up	concordant
1857	AK024173	10	75241399	75241458	No	down	NA
1858	PLAU	10	75677050	75677109	No	down	discordant
1859	VCL	10	75879227	75879286	Yes	down	discordant
1860	MYST4	10	76790597	76790656	No	up	discordant
1861	ZNF503	10	77158320	77158379	No	down	NS
1862	ZMIZ1	10	81076036	81076095	No	up	NA
1863	PPIF	10	81114318	81114377	No	down	concordant
1864	LOC642521	10	81784514	81784573	No	up	NA
1865	ANXA11	10	81914906	81914965	Yes	down	NS
1866	EIF5A	10	82007432	82007491	No	down	NS
1867	TSPAN14	10	82281858	82281917	No	down	NS
1868	PCDH21	10	85976380	85976439	No	down	NS
1869	MMRN2	10	88695835	88695894	No	down	NS
1870	GLUD1	10	88811026	88811085	No	up	NS
1871	FAM35A	10	88950741	88950800	No	up	NS
1872	MINPP1	10	89311995	89312054	No	up	NA
1873	ATAD1	10	89512999	89513058	No	up	NS
1874	RNLS	10	90074295	90074354	No	down	NA
1875	ANKRD22	10	90582640	90582699	No	up	discordant
1876	IFIT3	10	91099362	91099421	No	down	NS
1877	IFIT5	10	91179559	91179618	No	down	NS
1878	PCGF5	10	93040436	93040495	No	down	NS
1879	CPEB3	10	93809437	93809496	No	up	NS
1880	KIF11	10	94414627	94414686	Yes	up	concordant
1881	CYP26A1	10	94837013	94837072	No	up	NA
1882	MYOF	10	95162042	95162101	No	down	NA
1883	SORBS1	10	97072555	97072614	No	down	concordant
1884	ZNF518A	10	97922230	97922289	No	up	NA
1885	ZDHHC16	10	99216804	99216863	Yes	down	concordant
1886	UBTD1	10	99330441	99330500	Yes	down	NS
1887	PI4K2A	10	99435228	99435287	No	down	NA
1888	MARVELD1	10	99477819	99477878	No	down	NS
1889	ZFYVE27	10	99520559	99520618	No	down	discordant
1890	GOT1	10	101157225	101157284	Yes	up	NS
1891	ENTPD7	10	101465190	101465249	No	down	NS
1892	DNMBP	10	101635793	101635852	No	down	NS
1893	SEC31B	10	102246413	102246472	No	down	NA
1894	KAZALD1	10	102825270	102825329	No	up	NA
1895	ENST00000313664	10	102827736	102827795	No	up	NA
1896	MGEA5	10	103544335	103544394	No	up	NS
1897	CUEDC2	10	104184412	104184471	No	down	NS
1898	ACTR1A	10	104239430	104239489	Yes	down	NS
1899	ARL3	10	104436485	104436544	Yes	up	NS
1900	NEURL	10	105352070	105352129	No	down	discordant
1901	SH3PXD2A	10	105359489	105359548	No	down	NS
1902	COL17A1	10	105791783	105791842	No	down	concordant
1903	GSTO2	10	106057346	106057405	No	up	discordant
1904	ADD3	10	111894827	111894886	No	up	NS
1905	DUSP5	10	112270900	112270959	No	down	concordant
1906	NCRNA00081	10	112660043	112660099	Yes	up	NA
1907	DCLRE1A	10	115594609	115594668	No	up	NS
1908	HSPA12A	10	118430790	118430849	No	up	NS
1909	ENO4	10	118641454	118641513	No	up	NA
1910	BAG3	10	121436388	121436447	No	down	NS
1911	FGFR2	10	123243217	123243276	No	down	concordant
1912	HTRA1	10	124274338	124274397	Yes	down	NS
1913	LOC399815	10	124658035	124658094	No	up	NA
1914	OAT	10	126086257	126086316	No	down	NS
1915	LHPP	10	126302618	126302677	No	up	NS
1916	METTL10	10	126448882	126448941	No	up	NA
1917	ZRANB1	10	126676582	126676641	No	up	discordant
1918	ALDOAP2	10	127355818	127355877	No	down	NS
1919	LOC100287412	10	127396067	127396126	No	up	NA
1920	BX117289	10	129734262	129734321	No	up	NA
1921	BM680823	10	131862317	131862376	No	up	discordant
1922	DPYSL4	10	134019131	134019190	No	down	NA
1923	INPP5A	10	134596451	134596510	Yes	up	NS
1924	KNDC1	10	135018109	135018168	No	up	NA
1925	ADAM8	10	135075992	135076051	No	down	discordant
1926	RIC8A	11	215007	215066	Yes	down	NS
1927	IFITM2	11	309109	309168	No	down	NS
1928	IFITM1	11	315209	315268	No	down	NS
1929	IFITM3	11	319855	319914	No	down	NS
1930	ENST00000270031	11	320585	320650	No	down	NS
1931	RNH1	11	494555	494614	Yes	down	concordant
1932	RASSF7	11	563924	563983	Yes	down	NS
1933	PHRF1	11	611931	611990	Yes	down	NA
1934	DEAF1	11	644382	644441	No	down	concordant
1935	EPS8L2	11	726918	726977	No	up	discordant
1936	TALDO1	11	763424	763483	Yes	down	concordant
1937	PDDC1	11	774035	774094	Yes	down	concordant
1938	CD151	11	838302	838361	Yes	down	NS
1939	POLR2L	11	840353	840412	No	down	concordant
1940	AP2A2	11	1012176	1012235	Yes	down	NS
1941	TOLLIP	11	1309952	1310008	No	down	NS
1942	HCCA2	11	1491160	1491219	No	down	NS
1943	SYT8	11	1858202	1858261	No	up	concordant
1944	TNNI2	11	1862685	1862744	No	up	NS
1945	LSP1	11	1913364	1913423	No	up	NS
1946	MRPL23	11	1974021	1974080	Yes	down	NS
1947	ASCL2	11	2289959	2290018	No	up	concordant
1948	CD81	11	2418184	2418243	Yes	down	NS
1949	PHLDA2	11	2949696	2949755	Yes	down	NS
1950	ZNF195	11	3380614	3380673	Yes	down	discordant
1951	NUP98	11	3733190	3733249	Yes	down	NS
1952	RHOG	11	3848456	3848515	Yes	down	NS
1953	RRM1	11	4159947	4160006	Yes	down	NS
1954	TRIM21	11	4406509	4406568	No	down	NS
1955	TRIM34	11	5664680	5664739	No	down	NS
1956	TRIM22	11	5731652	5731711	No	down	NS
1957	FAM160A2	11	6232757	6232816	Yes	down	NA
1958	RRP8	11	6621208	6621267	Yes	down	NA
1959	CYB5R2	11	7686352	7686411	No	down	concordant
1960	NLRP10	11	7981478	7981537	Yes	down	NA
1961	TUB	11	8127145	8127204	No	down	NS
1962	RIC3	11	8161180	8161212	No	down	NS
1963	C11orf17	11	8940888	8940947	Yes	down	NS
1964	TMEM9B	11	8968903	8968962	Yes	down	concordant
1965	FLJ46111	11	9116305	9116364	No	down	NA
1966	ZNF143	11	9549384	9549443	No	down	discordant
1967	WEE1	11	9608280	9608339	No	up	concordant
1968	RNF141	11	10533514	10533573	No	down	concordant
1969	GALNTL4	11	11292608	11292667	No	down	NS
1970	DKK3	11	11985469	11985528	Yes	down	NS
1971	MICAL2	11	12285229	12285288	No	down	discordant
1972	MICALCL	11	12380556	12380615	No	down	NS
1973	PARVA	11	12549409	12549468	No	down	NS
1974	TEAD1	11	12965225	12965284	Yes	down	NS
1975	RRAS2	11	14300857	14300916	Yes	down	NS
1976	PSMA1	11	14526569	14526628	No	down	NS
1977	RPL36A	11	16996208	16996267	No	up	NS
1978	SERGEF	11	17809651	17809710	No	up	NS
1979	SAAL1	11	18108494	18108553	Yes	down	NS
1980	UEVLD	11	18553687	18553746	Yes	down	NS
1981	NAV2	11	20143014	20143073	No	up	NS
1982	BBOX1	11	27148956	27149015	No	up	discordant
1983	CCDC34	11	27360526	27360584	No	up	NS
1984	ENST00000399333	11	31086662	31099432	No	down	NA
1985	RCN1	11	32126817	32126876	No	down	discordant
1986	PRRG4	11	32879151	32879210	Yes	up	NS
1987	CSTF3	11	33182887	33182946	No	down	discordant
1988	HIPK3	11	33378384	33378443	Yes	down	NS
1989	C11orf41	11	33695366	33695425	No	down	NS
1990	CD59	11	33730544	33730603	Yes	down	concordant
1991	LMO2	11	33880243	33880302	Yes	down	NS
1992	CAPRIN1	11	34121809	34121868	Yes	down	NA
1993	BX109472	11	34677510	34677569	Yes	down	NA
1994	EHF	11	34681911	34681970	Yes	down	concordant
1995	BU678534	11	34684363	34684422	Yes	down	NA
1996	PAMR1	11	35453841	35453900	No	down	NA
1997	FJX1	11	35642109	35642168	Yes	down	NS
[truncated: 1,645 more rows]

## Sheet: Table S2
Table S2. miRNAs that consistently change over time in at least three out of four cell lines
For tissue validation, global miRNA profiles were obtained from normal HPV-positive cervical epithelium (n=10), high-grade precancerous lesions (CIN2/3, n=18), and squamous cell carcinomas (SCC, n=10). Chr., chromosome; NA, no tissue data available; NS, no significance in tissue data.
Nr	Mature miRNA	Chr.	Start	End	Copy number effect	Direction	Tissue validation
1	hsa-let-7g-5p	3	52302294	52302377	Yes	down	discordant
2	hsa-let-7i-5p	12	62997466	62997549	No	down	discordant
3	hsa-miR-100-5p	11	122022937	122023016	No	down	concordant
4	hsa-miR-103a-3p	5	167987901	167987978	No	up	NS
		20	3898141	3898218	No	up	NS
5	hsa-miR-106b-5p	7	99691616	99691697	No	up	concordant
6	hsa-miR-1180	17	19247819	19247887	Yes	up	NA
7	hsa-miR-1205	8	128972879	128972941	No	up	NA
8	hsa-miR-1229	5	179225278	179225346	Yes	up	NA
9	hsa-miR-125b-1-3p	11	121970465	121970552	No	down	NA
10	hsa-miR-125b-5p	11	121970465	121970552	Yes	down	concordant
		21	17962557	17962645	Yes	down	concordant
11	hsa-miR-130a-3p	11	57408671	57408759	No	down	NS
12	hsa-miR-135b-5p	1	205417430	205417526	No	down	discordant
13	hsa-miR-137	1	98511626	98511727	No	down	NA
14	hsa-miR-138-5p	3	44155704	44155802	Yes	down	NA
		16	56892430	56892513	No	down	NA
15	hsa-miR-141-3p	12	7073260	7073354	No	up	concordant
16	hsa-miR-1469	15	96876490	96876536	No	down	NA
17	hsa-miR-146a-3p	5	159912359	159912457	No	down	NA
18	hsa-miR-146a-5p	5	159912359	159912457	No	down	discordant
19	hsa-miR-151a-3p	8	141742663	141742752	Yes	up	concordant
20	hsa-miR-151a-5p	8	141742663	141742752	Yes	up	NA
21	hsa-miR-152	17	46114527	46114613	No	down	NS
22	hsa-miR-15a-5p	13	50623255	50623337	Yes	up	concordant
23	hsa-miR-15b-5p	3	160122376	160122473	Yes	up	concordant
24	hsa-miR-16-5p	3	160122533	160122613	Yes	up	concordant
		13	50623109	50623197	No	up	concordant
25	hsa-miR-181a-2-3p	9	127454721	127454830	Yes	up	NA
26	hsa-miR-181a-3p	1	198828173	198828282	Yes	up	NA
27	hsa-miR-183-3p	7	129414745	129414854	No	up	NA
28	hsa-miR-185-5p	22	20020662	20020743	Yes	up	concordant
29	hsa-miR-1915-5p	10	21785491	21785570	No	down	NA
30	hsa-miR-193a-5p	17	29887015	29887102	No	down	NA
31	hsa-miR-194-5p	1	220291499	220291583	No	down	NS
		11	64658827	64658911	No	down	NS
32	hsa-miR-196a-5p	17	46709852	46709921	Yes	up	NA
33	hsa-miR-19a-3p	13	92003145	92003226	Yes	up	concordant
34	hsa-miR-200a-5p	1	1103243	1103332	Yes	down	NS
35	hsa-miR-200c-3p	12	7072862	7072929	Yes	up	concordant
36	hsa-miR-21-3p	17	57918627	57918698	No	up	NA
37	hsa-miR-218-5p	4	20529898	20530007	No	down	concordant
		5	168195151	168195260	No	down	concordant
38	hsa-miR-221-3p	23	45605585	45605694	Yes	down	concordant
39	hsa-miR-221-5p	23	45605585	45605694	No	down	NA
40	hsa-miR-222-3p	23	45606421	45606530	Yes	down	NS
41	hsa-miR-222-5p	23	45606421	45606530	Yes	down	NA
42	hsa-miR-26a-5p	3	38010895	38010971	Yes	down	concordant
43	hsa-miR-27b-3p	9	97847727	97847823	Yes	up	NS
44	hsa-miR-29a-3p	7	130561506	130561569	Yes	down	discordant
45	hsa-miR-29c-3p	1	207975197	207975284	No	down	discordant
46	hsa-miR-301a-3p	17	57228497	57228582	No	up	concordant
47	hsa-miR-3065-3p	17	79099677	79099755	No	up	NA
48	hsa-miR-30a-3p	6	72113254	72113324	No	down	NA
49	hsa-miR-30a-5p	6	72113254	72113324	No	down	NS
50	hsa-miR-30b-3p	8	135812763	135812850	Yes	up	NA
51	hsa-miR-30b-5p	8	135812763	135812850	Yes	up	NS
52	hsa-miR-30c-2-3p	6	72086663	72086734	No	down	NA
53	hsa-miR-30d-5p	8	135817119	135817188	Yes	up	concordant
54	hsa-miR-3143	6	27115405	27115467	No	down	NA
55	hsa-miR-3150a-3p	8	96085142	96085221	No	down	NA
56	hsa-miR-3166	11	87909670	87909761	No	down	NA
57	hsa-miR-3167	11	126858354	126858438	No	down	NA
58	hsa-miR-3191-3p	19	47730201	47730276	No	down	NA
59	hsa-miR-3195	20	60639858	60639941	No	down	NA
60	hsa-miR-3200-3p	22	31127544	31127628	Yes	up	NA
61	hsa-miR-323b-3p	14	101522556	101522637	No	down	NA
62	hsa-miR-342-3p	14	100575992	100576090	No	up	concordant
63	hsa-miR-361-5p	23	85158641	85158712	Yes	up	NS
64	hsa-miR-362-3p	23	49773572	49773636	No	down	NA
65	hsa-miR-3663-3p	10	118927189	118927285	No	down	NA
66	hsa-miR-3672	23	120504826	120504907	No	down	NA
67	hsa-miR-3677-3p	16	2320714	2320773	No	down	NA
68	hsa-miR-371a-5p	19	54290929	54290995	No	up	NA
69	hsa-miR-376c	14	101506027	101506092	No	down	NA
70	hsa-miR-378_v17.0	5	149112388	149112453	No	up	NA
71	hsa-miR-3913-5p	12	69978502	69978603	No	up	NA
72	hsa-miR-425-5p	3	49057581	49057667	Yes	down	discordant
73	hsa-miR-4259	1	159869769	159869869	No	up	NA
74	hsa-miR-4272	3	67275888	67275951	No	down	NA
75	hsa-miR-4281	5	176056440	176056501	No	down	NA
76	hsa-miR-4284	7	73125647	73125727	Yes	up	NA
77	hsa-miR-4285	7	101936369	101936453	No	down	NA
78	hsa-miR-4300	11	81601783	81601878	No	down	NA
79	hsa-miR-4311	15	66332571	66332670	No	up	NA
80	hsa-miR-449c-5p	5	54468090	54468181	No	down	NA
81	hsa-miR-455-5p	9	116971714	116971809	No	down	NA
82	hsa-miR-504	23	137749872	137749954	No	up	NS
83	hsa-miR-505-5p	23	139006307	139006390	No	up	NA
84	hsa-miR-508-5p	23	146318431	146318545	No	up	NA
85	hsa-miR-511	10	17887107	17887193	No	down	NA
86	hsa-miR-520h	19	54245766	54245853	No	up	NA
87	hsa-miR-545-3p	23	73506939	73507044	No	up	NA
88	hsa-miR-548e	10	112748684	112748771	No	down	NA
89	hsa-miR-548h-5p	6	132113312	132113371	No	down	NA
		8	26906370	26906480	No	down	NA
		14	64561742	64561843	No	down	NA
		16	11400297	11400384	No	down	NA
		17	13446846	13446963	No	down	NA
90	hsa-miR-550b-3p	7	30329410	30329506	No	down	NA
		7	32772593	32772689	No	down	NA
91	hsa-miR-582-5p	5	58999432	58999529	No	up	NA
92	hsa-miR-584-5p	5	148441876	148441972	Yes	down	NA
93	hsa-miR-590-5p	7	73605528	73605624	No	up	NS
94	hsa-miR-598	8	10892716	10892812	Yes	up	NA
95	hsa-miR-609	10	105978547	105978641	No	down	NS
96	hsa-miR-615-5p	12	54427734	54427829	No	up	NA
97	hsa-miR-635	17	66420592	66420689	No	up	NA
98	hsa-miR-644a	20	33054130	33054223	No	down	NA
99	hsa-miR-7-1-3p	9	86584663	86584772	Yes	up	NA
100	hsa-miR-7-5p	9	86584663	86584772	Yes	up	NA
		19	4770682	4770791	Yes	up	NA
101	hsa-miR-769-5p	19	46522190	46522307	Yes	up	NA
102	hsa-miR-920	12	24365355	24365429	No	down	NA
103	hsa-miR-93-5p	7	99691391	99691470	No	up	concordant
104	hsa-miR-938	10	29891193	29891275	No	up	NA
105	hsa-miR-9-3p	15	89911248	89911337	Yes	up	NA
106	hsa-miR-99a-5p	21	17911409	17911489	No	down	concordant

## Sheet: Table S3
Table S3. Network enrichment analysis of copy number related genes in 118 KEGG pathways
Selected pathways are grey shaded.
keggID	keggName	Number of genes in pathway	% of copy number related genes	adjusted P-value (Chi2)
hsa03420	Nucleotide excision repair	45	4.44444	3.58566e-05
hsa04510	Focal adhesion	200	7.5	5.08379e-05
hsa03430	Mismatch repair	23	4.34783	0.000306003
hsa04115	p53 signaling pathway	69	4.34783	0.000774956
hsa04310	Wnt signaling pathway	151	3.31126	0.00180752
hsa01040	Biosynthesis of unsaturated fatty acids	21	4.7619	0.00191697
hsa04722	Neurotrophin signaling pathway	127	3.14961	0.00327626
hsa04662	B cell receptor signaling pathway	75	8	0.00364448
hsa04110	Cell cycle	128	7.8125	0.00379605
hsa04350	TGF-beta signaling pathway	85	5.88235	0.0152193
hsa00534	Glycosaminoglycan biosynthesis - heparan sulfate	26	7.69231	0.0241576
hsa00563	Glycosylphosphatidylinositol(GPI)-anchor biosynthesis	25	8	0.0241576
hsa00510	N-Glycan biosynthesis	49	6.12245	0.0244647
hsa04150	mTOR signaling pathway	52	5.76923	0.0267632
hsa00230	Purine metabolism	162	4.32099	0.0267632
hsa00480	Glutathione metabolism	50	8	0.0267632
hsa03015	mRNA surveillance pathway	83	0	0.0271047
hsa00072	Synthesis and degradation of ketone bodies	9	11.1111	0.0310696
hsa00970	Aminoacyl-tRNA biosynthesis	63	3.1746	0.0400326
hsa00730	Thiamine metabolism	4	0	0.0487149
hsa00785	Lipoic acid metabolism	3	0	0.0487149
hsa04210	Apoptosis	89	4.49438	0.0542276
hsa00280	Valine leucine and isoleucine degradation	44	2.27273	0.0563064
hsa00250	Alanine aspartate and glutamate metabolism	32	15.625	0.060603
hsa04660	T cell receptor signaling pathway	108	6.48148	0.0730505
hsa00240	Pyrimidine metabolism	99	2.0202	0.0774079
hsa00860	Porphyrin and chlorophyll metabolism	43	4.65116	0.091253
hsa04070	Phosphatidylinositol signaling system	78	2.5641	0.091253
hsa00600	Sphingolipid metabolism	40	2.5	0.091253
hsa03008	Ribosome biogenesis in eukaryotes	81	1.23457	0.117263
hsa00601	Glycosphingolipid biosynthesis - lacto and neolacto series	26	7.69231	0.13731
hsa04512	ECM-receptor interaction	85	7.05882	0.13731
hsa00071	Fatty acid metabolism	43	2.32558	0.145067
hsa04012	ErbB signaling pathway	87	3.44828	0.150434
hsa00562	Inositol phosphate metabolism	57	1.75439	0.194237
hsa00650	Butanoate metabolism	30	3.33333	0.198837
hsa04664	Fc epsilon RI signaling pathway	79	6.32911	0.221381
hsa00100	Steroid biosynthesis	19	5.26316	0.221381
hsa04140	Regulation of autophagy	34	2.94118	0.221381
hsa00360	Phenylalanine metabolism	17	11.7647	0.26281
hsa04912	GnRH signaling pathway	101	1.9802	0.281829
hsa00750	Vitamin B6 metabolism	6	16.6667	0.285687
hsa00260	Glycine serine and threonine metabolism	32	6.25	0.286677
hsa03410	Base excision repair	34	2.94118	0.286677
hsa04622	RIG-I-like receptor signaling pathway	71	2.8169	0.286677
hsa04910	Insulin signaling pathway	138	1.44928	0.286677
hsa04740	Olfactory transduction	388	0	0.286677
hsa04010	MAPK signaling pathway	268	2.98507	0.310823
hsa00051	Fructose and mannose metabolism	36	0	0.367172
hsa00270	Cysteine and methionine metabolism	36	5.55556	0.379108
hsa03030	DNA replication	36	5.55556	0.379108
hsa04630	Jak-STAT signaling pathway	155	3.22581	0.379108
hsa04810	Regulation of actin cytoskeleton	214	3.73832	0.385826
hsa00760	Nicotinate and nicotinamide metabolism	24	4.16667	0.394564
hsa00590	Arachidonic acid metabolism	59	5.08475	0.415499
hsa00350	Tyrosine metabolism	41	2.43902	0.447364
hsa00020	Citrate cycle (TCA cycle)	30	3.33333	0.514375
hsa00290	Valine leucine and isoleucine biosynthesis	11	0	0.587318
hsa00512	Mucin type O-Glycan biosynthesis	30	0	0.587906
hsa00410	beta-Alanine metabolism	22	4.54545	0.592755
hsa04666	Fc gamma R-mediated phagocytosis	95	5.26316	0.658704
hsa00053	Ascorbate and aldarate metabolism	26	3.84615	0.658704
hsa00565	Ether lipid metabolism	36	2.77778	0.68289
hsa00520	Amino sugar and nucleotide sugar metabolism	48	2.08333	0.68289
hsa00770	Pantothenate and CoA biosynthesis	16	0	0.68289
hsa04623	Cytosolic DNA-sensing pathway	56	1.78571	0.6966
hsa00330	Arginine and proline metabolism	54	9.25926	0.721292
hsa00920	Sulfur metabolism	13	7.69231	0.72352
hsa04620	Toll-like receptor signaling pathway	102	4.90196	0.72352
hsa00830	Retinol metabolism	64	1.5625	0.72352
hsa03450	Non-homologous end-joining	14	0	0.72352
hsa00640	Propanoate metabolism	32	3.125	0.740335
hsa00140	Steroid hormone biosynthesis	57	0	0.740335
hsa00430	Taurine and hypotaurine metabolism	10	0	0.740335
hsa00740	Riboflavin metabolism	11	0	0.740335
hsa00790	Folate biosynthesis	11	0	0.740335
hsa04621	NOD-like receptor signaling pathway	59	0	0.748773
hsa00533	Glycosaminoglycan biosynthesis - keratan sulfate	15	6.66667	0.752972
hsa00450	Selenocompound metabolism	17	0	0.752972
hsa00603	Glycosphingolipid biosynthesis - globo series	14	0	0.752972
hsa00130	Ubiquinone and other terpenoid-quinone biosynthesis	7	0	0.78821
hsa00232	Caffeine metabolism	7	0	0.78821
hsa00460	Cyanoamino acid metabolism	7	0	0.78821
hsa00500	Starch and sucrose metabolism	54	5.55556	0.796894
hsa00061	Fatty acid biosynthesis	6	0	0.799174
hsa04062	Chemokine signaling pathway	189	2.1164	0.816223
hsa04920	Adipocytokine signaling pathway	68	1.47059	0.816223
hsa00524	Butirosin and neomycin biosynthesis	5	0	0.816223
hsa03320	PPAR signaling pathway	70	0	0.816223
hsa00592	alpha-Linolenic acid metabolism	20	5	0.826361
hsa00620	Pyruvate metabolism	40	2.5	0.826361
hsa00471	D-Glutamine and D-glutamate metabolism	4	0	0.826361
hsa00511	Other glycan degradation	17	0	0.826361
hsa00380	Tryptophan metabolism	42	4.7619	0.844819
hsa00300	Lysine biosynthesis	3	0	0.848235
hsa00630	Glyoxylate and dicarboxylate metabolism	18	0	0.848235
hsa04130	SNARE interactions in vesicular transport	36	0	0.848235
hsa00780	Biotin metabolism	2	50	0.88148
hsa00531	Glycosaminoglycan degradation	19	5.26316	0.88148
hsa00010	Glycolysis / Gluconeogenesis	65	3.07692	0.88148
hsa00982	Drug metabolism - cytochrome P450	73	2.73973	0.88148
hsa00514	Other types of O-glycan biosynthesis	46	2.17391	0.906263
hsa00561	Glycerolipid metabolism	50	2	0.91972
hsa00472	D-Arginine and D-ornithine metabolism	1	0	0.927675
hsa00532	Glycosaminoglycan biosynthesis - chondroitin sulfate	22	4.54545	0.939307
hsa04612	Antigen processing and presentation	78	2.5641	0.957022
hsa04710	Circadian rhythm - mammal	23	4.34783	0.960673
hsa04340	Hedgehog signaling pathway	56	3.57143	0.960673
hsa00564	Glycerophospholipid metabolism	80	2.5	0.960673
hsa04370	VEGF signaling pathway	76	5.26316	0.969936
hsa00910	Nitrogen metabolism	23	4.34783	0.969936
hsa00340	Histidine metabolism	29	3.44828	0.969936
hsa00591	Linoleic acid metabolism	30	3.33333	0.969936
hsa04330	Notch signaling pathway	47	0	0.969936
hsa00052	Galactose metabolism	27	7.40741	0.976828
hsa00030	Pentose phosphate pathway	27	3.7037	0.976828
hsa03440	Homologous recombination	28	3.57143	0.976828
hsa04020	Calcium signaling pathway	177	1.69492	0.995487

## Sheet:  Table S4
Table S4. Key regulators of selected pathways and their interactions
The numbers represent the effect of a change in the expression levels of the regulator at the current time point Yt on the expression of the respective gene at future time point Yt+1. Positive and negative values represent stimulating and suppressing relations, respectively.
(a) Focal adhesion
TNN	Effect		LAMA4	Effect		COL5A3	Effect		MYLPF	Effect		MYL10	Effect		FYN	Effect		PDGFD	Effect		ITGA4	Effect		COMP	Effect		LAMA3	Effect		Copy Number	Effect
LAMC2	-0.0487438		CAV2	-0.0530918		VAV2	-0.0389567		PIK3CG	-0.0260003		PXN	-0.0564443		EGF	-0.0395899		PARVG	-0.0498944		COL4A5	-0.0848086		LAMB4	-0.0153323		SHC3	-0.0357313		SHC1	-0.377202
LAMB3	-0.0466817		TLN2	-0.0442773		LAMB4	-0.0321191		VEGFC	-0.0174981		LAMB4	-0.0349259		CAV2	-0.0229447		COL4A2	-0.0352256		SOS1	-0.0400553		SOS1	-0.0140838		TNXB	-0.0356127		AKT3	0.0385742
ERBB2	-0.0328031		ELK1	-0.0420463		VEGFC	-0.0300727		PIK3R5	-0.0165571		ACTN2	-0.0322385		COL4A5	-0.0204035		ZYX	-0.0296144		FLT1	-0.0364701		PARVG	-0.0108209		PDGFRB	-0.0313346		ITGA6	0.281407
COL6A2	-0.0327092		SRC	-0.0405739		COL1A2	-0.0263565		ACTN2	-0.0103794		VEGFC	-0.0301092		LAMC3	-0.0181401		COL1A2	-0.0274728		ITGA8	-0.0296022		PIK3CG	-0.00905455		PARVG	-0.0209122		ITGB5	0.3244
PIK3R5	-0.0324644		GRB2	-0.036773		PAK4	-0.0254577		CDC42	-0.00901538		PIK3R5	-0.0281248		PIK3CA	-0.0156124		MAPK1	-0.0268538		PARVG	-0.0228145		PIP5K1C	-0.00726739		ACTN2	-0.0146115		RAP1A	0.407602
ITGA5	-0.028804		ACTG1	-0.0359192		FLNC	-0.0212063		PPP1CC	-0.0085431		RAC2	-0.0242977		COL6A3	-0.0155392		SOS1	-0.0164346		PIP5K1C	-0.0209186		COL3A1	-0.00690905		PIK3CA	-0.0133927		ITGA4	0.494789
COL6A1	-0.0287011		AKT2	-0.0341531		CAV3	-0.0193156		PIK3CA	-0.00640912		PIP5K1C	-0.0204128		ITGB8	-0.013346		FLNC	-0.0125369		COL3A1	-0.0206791		COL4A5	-0.00243606		LAMB4	-0.00508566		PIK3CD	0.568499
FLNC	-0.0227394		PIP5K1C	-0.0320127		COL4A5	-0.0135245		CAV3	-0.00257569		ITGA2B	-0.0188253		SPP1	-0.0114548		PDGFD	-0.00940336		VWF	-0.019622		ACTN2	-0.00133842		CAV2	-0.000707196
IGF1R	-0.0222413		CRK	-0.0310101		SOS1	-0.0131046		FLNC	9.32036e-05		COL1A2	-0.0177002		PARVG	-0.00674408		MYLK2	-0.00794062		ITGA10	-0.0113982		GSK3B	0.000657465		COL4A5	0.00532404
THBS1	-0.0203547		PRKCB	-0.0281136		FLT1	-0.0108414		SOS1	0.000684864		FLT1	-0.0155553		MAPK9	-0.00672322		LAMB4	-0.00239242		MYLK2	-0.011241		MYL2	0.00809634		PDGFRA	0.0196182
MYLK2	-0.0198009		ACTB	-0.0273651		COL5A1	-0.00998965		COL3A1	0.00531231		VAV2	-0.00918992		VASP	0.00112454		PRKCA	0.00298716		ITGA9	-0.00869392		HGF	0.0106202		COL11A1	0.022285
VAV2	-0.0193324		RAP1A	-0.0191245		ACTN2	-0.00469281		HGF	0.00637086		VCL	-0.00167165		ACTN2	0.00503757		BIRC2	0.00386161		PIK3CG	-0.00842725		VAV2	0.0106428		PIK3R5	0.0230917
SOS1	-0.018746		COL2A1	-0.0185068		PIP5K1C	-0.00407737		GSK3B	0.00790182		SOS1	0.00336174		RHOA	0.00578238		COL3A1	0.00997876		RAF1	0.00584692		COL2A1	0.0107888		SHC2	0.0241767
VEGFC	-0.0179373		COL3A1	-0.0142883		VCL	-0.00352455		ITGA10	0.00862527		COL2A1	0.00474113		RELN	0.00718171		PIP5K1C	0.0127452		RAP1A	0.00621044		FLT1	0.0163767		MAPK3	0.0243309
ACTN2	-0.0169725		PIK3R5	-0.0078667		PIK3R5	-0.00181267		MAPK10	0.00877723		CAV2	0.00476471		COL11A1	0.00829863		VWF	0.013188		MAPK10	0.0129425		SHC3	0.0218918		VWF	0.0358955
PIK3CG	-0.0166369		LAMB4	-0.000469459		COL2A1	-0.000639132		VAV2	0.0107968		PRKCB	0.00827681		MET	0.008781		COL6A3	0.0139638		PDGFB	0.0330134		VAV3	0.0242006		ACTB	0.0453388
CAV1	-0.0158083		COL4A5	0.000587802		COL3A1	0.00260184		MAPK8	0.0112823		MAPK8	0.0137881		MAPK3	0.00936475		TNXB	0.014361		ACTN2	0.0461219		PRKCB	0.0289668
BIRC3	-0.0140484		VAV3	0.00616373		MYLK2	0.00331634		SHC3	0.0115713		COL4A5	0.0152203		LAMB4	0.0110641		ITGA10	0.0151011		CAV3	0.0557831
ITGB1	-0.0136088		BAD	0.00635965		SHC3	0.00359711		MYL2	0.014375		MYL2	0.0152354		VWF	0.0139601		VAV3	0.0242307		PDGFRB	0.063296
PAK4	-0.0106253		MAPK10	0.00736189		RHOA	0.00425651		FLT1	0.014462		RHOA	0.0218638		PIK3CG	0.0155069		MAPK8	0.0307672		PDGFD	0.064799
COL4A5	-0.00996962		ITGA2	0.00837361		CDC42	0.00511297		COL1A2	0.0144621		GSK3B	0.0218969		PXN	0.0284921		ARHGAP5	0.0345996		MYL12A	0.0862355
SHC2	-0.00740519		ITGA9	0.0099897		MYLK	0.00955459		LAMB4	0.0158413		CDC42	0.0227545		ACTB	0.0317561		PPP1CC	0.042533
PIK3CA	-0.00737951		COL1A2	0.0133681		CAV2	0.0104319		PRKCB	0.0179937		PPP1CC	0.0294843		COL1A2	0.0352291
RAC2	-0.00611406		MAPK8	0.0144468		MAPK10	0.0112675		VAV3	0.0182109		VAV3	0.0298694		DIAPH1	0.0386357
RHOA	-0.00243085		PPP1CC	0.014808		MYL2	0.0168261		COL4A5	0.0184463		SHC3	0.0308022
MAPK3	-0.00208831		FLNC	0.0153505		RAF1	0.0179072		PIP5K1C	0.0194236		HGF	0.0396932
RAP1A	-0.0013617		LAMC3	0.0159556		VAV3	0.0196338		CAV2	0.0226239
RELN	-0.000118526		LAMB2	0.0165428		HGF	0.0239167		COL5A1	0.0292648
PIP5K1C	0.00101562		RHOA	0.0212041		MAPK8	0.0243946		COL2A1	0.0320073
MYL12B	0.00150317		PDGFRB	0.0224352		GSK3B	0.0285979		MYLK	0.0444962
SHC3	0.00155499		MYL12B	0.0228502		PPP1CC	0.0344713
MAPK8	0.00341452		PDGFRA	0.0242211		EGF	0.055693
TLN2	0.00406878		PDGFD	0.0256073
PARVG	0.00420672		ITGA7	0.0259132
SRC	0.00431598		PIK3CG	0.0289056
PRKCB	0.00467564		ZYX	0.0304791
RAF1	0.00602915		SHC1	0.0372596
CDC42	0.00672855		COL6A3	0.0388103
IGF1	0.00712655		MET	0.0510464
SHC1	0.00790642		COL5A1	0.0635779
VCL	0.00792998
PPP1CC	0.00905944
KDR	0.0102223
EGFR	0.0104249
CTNNB1	0.0110864
CAV3	0.0115796
ITGB5	0.0138054
VWF	0.0138128
GSK3B	0.0144965
COL1A2	0.0193378
VAV1	0.0201193
COL6A6	0.0201553
COL5A1	0.020473
ITGA10	0.0213736
ITGB8	0.0214914
PDGFRB	0.0218378
VAV3	0.0226771
HGF	0.0230899
ITGB3	0.0245808
FLT1	0.0250401
PRKCA	0.026402
MYL2	0.0264231
LAMB4	0.028015
EGF	0.028419
CAV2	0.031678
MYLK	0.036174
VTN	0.036741
COL11A2	0.0390786
COL3A1	0.0401891
COL1A1	0.0453863
COL2A1	0.0460349
LAMA1	0.0499315
(b) mTOR signaling
RPS6KA2	Effect		IGF1	Effect		HIF1A	Effect		PRKAA2	Effect		DDIT4	Effect		STK11	Effect		EIF4B	Effect		PIK3CD	Effect		PIK3R3	Effect		VEGFC	Effect		Copy Number	Effect
PIK3R5	-0.228745		TSC1	-0.112934		IGF1	-0.187994		PRKAA2	-0.0343566		CAB39	-0.161264		ULK1	-0.0930394		PIK3CB	0.16102		ULK1	-0.176295		ULK1	-0.237833		PDPK1	-0.133299		EIF4B	-0.136918
RHEB	-0.0544274		CAB39	-0.094252		RPS6KA1	-0.17765		PIK3CA	0.0421993		PIK3R5	0.00247008		TSC1	-0.0385545		TSC1	0.314253		PIK3R5	0.0777534		TSC1	-0.00297945		AKT2	0.0757992		RPTOR	0.0497684
ULK2	0.00362647		PIK3R3	-0.0889019		MAPK3	-0.154441		PIK3R5	0.143676		ULK1	0.219974		PIK3R5	0.301222		PIK3CG	0.333984											PIK3CG	0.0757673
PIK3CG	0.0164821		AKT3	-0.0872279		RPS6KA3	-0.1411		PIK3R3	0.163826																				PIK3R3	0.0985606
MLST8	0.054803		AKT2	-0.065707		MLST8	-0.115446																							RICTOR	0.630352
RICTOR	0.0560943		PIK3CA	-0.0600072		EIF4B	-0.035683																							MLST8	1.08639
VEGFA	0.0632119		ULK1	-0.0447911		VEGFB	-0.0350691
EIF4E2	0.0791676		DDIT4	-0.0432828		PIK3CG	0.0036958
AKT3	0.103391		MLST8	-0.0407459		CAB39	0.0738641
AKT1	0.111252		INS	-0.0364954		RHEB	0.0750267
CAB39	0.119205		CAB39L	-0.0300949		RICTOR	0.0918409
VEGFB	0.120943		PIK3R5	0.0187538		PIK3CA	0.161509
PIK3R1	0.123303		PIK3CB	0.0310946
EIF4B	0.164499		RPS6	0.0496422
RPTOR	0.171678		RICTOR	0.0937968
ULK3	0.189204		EIF4B	0.13394
AKT2	0.215521
MAPK1	0.222039
(c) TGF-beta signaling
PITX2	Effect		ID4	Effect		LEFTY2	Effect		INHBA	Effect		BMP4	Effect		ID1	Effect		FST	Effect		AMHR2	Effect		COMP	Effect		TGFB2	Effect		Copy Number	Effect
AMH	-0.15407		LTBP1	-0.148837		MYC	-0.214195		DCN	-0.235341		INHBA	-0.338474		LTBP1	-0.262916		LTBP1	-0.203966		MYC	-0.347073		ZFYVE9	-0.116891		LEFTY2	-0.144412		LTBP1	0.0558539
INHBB	-0.124767		PPP2CA	-0.104073		RBX1	-0.186312		BMP7	-0.175884		ACVR1C	-0.269897		BMP6	-0.219325		MYC	-0.192204		INHBB	-0.257979		CHRD	-0.0382626		LTBP1	-0.137007
ROCK2	-0.112424		ACVR2B	-0.0996063		LTBP1	-0.130024		BMPR2	-0.109104		FST	-0.189674		BMP7	-0.219213		ACVR1C	-0.191863		INHBE	-0.105558		INHBE	-0.015417		BMPR2	-0.0757805
BMP7	-0.102131		TGFB3	-0.0853923		LEFTY2	-0.129565		ACVR1C	-0.0826815		TGFB3	-0.0809839		ACVR1C	-0.215496		BMP8B	-0.133108		ACVR2A	-0.0867515		ACVR2B	-0.000610621		ROCK2	-0.0330124
ACVR1	-0.0957126		BMPR2	-0.0813555		TNF	-0.125814		BMP5	-0.0625154		CHRD	-0.0781052		EP300	-0.0995124		SMURF1	-0.129691		SMAD5	-0.0524842		ACVR1C	0.0199934		SMAD3	0.0193494
LTBP1	-0.0805854		ACVR1	-0.0770198		RHOA	-0.120462		INHBC	-0.0427239		BMP2	-0.0741515		MYC	-0.0805244		TGFB2	-0.0944856		ACVR2B	-0.0201829		DCN	0.0627279		INHBC	0.0665463
RBL1	-0.0675845		BMP2	-0.0553175		SMAD2	-0.113974		ZFYVE9	-0.0367997		LTBP1	-0.0617179		SMAD9	-0.0558291		NODAL	-0.0895289		DCN	-0.00683534		LTBP1	0.136276		BMPR1B	0.120388
NOG	-0.0674799		SMAD9	-0.0535918		INHBE	-0.0932012		MAPK3	-0.0365489		SMAD7	-0.0482904		MAPK3	-0.0257231		GDF6	-0.0587282		LTBP1	-0.00594733		ACVR2A	0.207291
ID3	-0.0534945		PPP2CB	-0.048371		BMPR1A	-0.0839063		SMAD9	-0.00397354		INHBB	-0.0436322		CUL1	-0.0254674		RHOA	-0.0560354		NODAL	0.1252		INHBA	0.210427
LEFTY1	-0.0521898		TNF	-0.0468862		PPP2CB	-0.0797417		GDF6	0.0149706		ZFYVE9	-0.0156476		TGFBR2	-0.0246655		BMP8A	-0.0440963		TGFB3	0.289989		INHBB	0.377182
SMURF1	-0.0466746		ACVR2A	-0.0407605		TGFB3	-0.073235		INHBE	0.0153039		TFDP1	0.00414607		SKP1	-0.00953475		CREBBP	-0.0132259
GDF7	-0.0420519		INHBA	-0.0407244		SMAD7	-0.0671076		BMP2	0.0226958		INHBE	0.00923449		SMAD2	-0.0079968		MAPK3	0.0516593
BMPR1B	-0.0418072		SMURF1	-0.0319166		INHBB	-0.0619675		BMPR1A	0.0271504		SKP1	0.0590744		PPP2CB	-0.000829617		SMAD4	0.0760829
CUL1	-0.0389816		ROCK2	-0.0266575		BMP7	-0.0295083		NODAL	0.0300907		SMAD4	0.0984535		TFDP1	0.00754266		INHBE	0.111645
TFDP1	-0.025844		AMHR2	-0.0200631		CUL1	0.0207245		E2F4	0.0331658		RHOA	0.0997785		BMPR1A	0.0121676		BMP2	0.148625
BMP6	-0.0254956		BMP8B	-0.0195173		MAPK3	0.0945383		TGFB2	0.0436855		RPS6KB1	0.116097		BMPR2	0.0259229
TGFBR2	-0.019265		NODAL	-0.0142946		BMP8A	0.118458		SMURF1	0.0658146		PPP2CB	0.16628		RBL1	0.0424875
ACVR1C	-0.0191822		CREBBP	-0.0138749		MAPK1	0.130147		INHBB	0.116426		ACVR1	0.205674		SMAD4	0.0754467
SMAD3	-0.0177485		CUL1	-0.0138405		GDF7	0.145473		MYC	0.136249		PPP2CA	0.21073
BMP8A	-0.0172258		BMPR1A	0.00323148		DCN	0.169119		LTBP1	0.140067
PPP2CB	-0.0137882		RHOA	0.0146757		LEFTY1	0.180601		INHBA	0.24679
MAPK1	-0.0091155		BMPR1B	0.0158742		BMP8B	0.184654		GDF7	0.253639
BMPR2	-0.00643936		SMAD7	0.0164635		EP300	0.189231
GDF6	-0.00477369		MYC	0.044012		SMURF1	0.216956
CREBBP	-1.05964e-05		SMAD2	0.0536202
BMPR1A	0.0038523		ZFYVE9	0.0614407
SMAD2	0.0103163		LEFTY2	0.0646146
INHBE	0.0142577		CHRD	0.0710831
BMP5	0.0144714		INHBE	0.0763663
MAPK3	0.0187293		TGFB2	0.0902644
INHBC	0.020303		DCN	0.128886
SMAD9	0.0243949		RBL2	0.164737
SMAD5	0.0260994		ACVR1C	0.19346
E2F4	0.0317239		INHBB	0.356853
NODAL	0.0353686
IFNG	0.03994
SKP1	0.0508517
ZFYVE9	0.0548491
THBS1	0.0652842
THBS3	0.0699008
RHOA	0.07163
BMP8B	0.0732545
SMAD4	0.0904847
ACVR2A	0.0931493
THBS4	0.111756

## Sheet: Table S5
Table S5. Predicted mRNA-miRNA interactions
Predicted interations	Direction miRNA	Direction mRNA	TargetScan_v7	miRDB_v5	RNA22 v2.0	Counts
BRWD3_miR-221-3p	down	up	target	target	target	3
FOS_miR-221-3p	down	up	target	target	target	3
PECR_miR-30a-3p	down	up	target	target	target	3
PLXNB2_miR-138-5p	down	up	target	target	target	3
UBE2S_miR-138-5p	down	up	target		target	2
ADRBK2_miR-106b-5p	up	down	target		target	2
ADRBK2_miR-151a-5p	up	down	target		target	2
ADRBK2_miR-93-5p	up	down	target		target	2
ASAP3_miR-30c-2-3p	down	up	target		target	2
BCL11B_miR-7-5p	up	down	target		target	2
BRWD3_miR-30c-2-3p	down	up	target		target	2
BSG_miR-30c-2-3p	down	up	target		target	2
CSNK1D_miR-138-5p	down	up	target		target	2
EGR1_miR-30a-3p	down	up	target	target		2
EMP2_miR-30a-3p	down	up	target		target	2
EMP2_miR-30c-2-3p	down	up	target		target	2
ID1_miR-30a-3p	down	up	target		target	2
NF2_miR-21-3p	up	down	target		target	2
OIP5_miR-221-5p	down	up	target		target	2
OS9_miR-30c-2-3p	down	up	target		target	2
PDE4D_miR-30a-3p	down	up	target		target	2
PDE4D_miR-30c-2-3p	down	up	target		target	2
PTK6_miR-138-5p	down	up		target	target	2
SMAD4_miR-21-3p	up	down	target		target	2
SMAD4_miR-7-1-3p	up	down	target		target	2
TSPYL5_miR-30d-5p	up	down	target	target		2
YY1_miR-30c-2-3p	down	up	target		target	2
LSM14B_miR-138-5p	down	up	target		target	2
CEBPG_miR-30c-2-3p	down	up	target		target	2
COBLL1_miR-7-1-3p	up	down	target	target		2
COX19_miR-30c-2-3p	down	up	target		target	2
CXCL16_miR-7-1-3p	up	down	target	target		2
DAPK2_miR-138-5p	down	up	target		target	2
DNAJC3_miR-200c-3p	up	down	target	target		2
FKBP5_miR-30a-3p	down	up	target		target	2
FKBP5_miR-30c-2-3p	down	up	target		target	2
HLCS_miR-125b-5p	down	up	target		target	2
HM13_miR-138-5p	down	up	target		target	2
HPS4_miR-30c-2-3p	down	up	target		target	2
HSBP1_miR-21-3p	up	down	target		target	2
IAH1_miR-125b-5p	down	up	target		target	2
IL17RA_miR-30c-2-3p	down	up	target		target	2
IMPACT_miR-7-1-3p	up	down	target	target		2
KLF13_miR-30c-2-3p	down	up	target		target	2
KLHL12_miR-30c-2-3p	down	up	target		target	2
LAMC2_miR-21-3p	up	down	target		target	2
MPP7_miR-30c-2-3p	down	up	target		target	2
MTCH2_miR-7-1-3p	up	down	target	target		2
MYO9A_miR-30a-3p	down	up	target		target	2
NDFIP2_miR-7-1-3p	up	down	target	target		2
PCSK1_miR-221-3p	down	up	target		target	2
PITPNB_miR-151a-5p	up	down	target		target	2
PTDSS1_miR-7-1-3p	up	down	target	target		2
RASGEF1A_miR-106b-5p	up	down	target	target		2
SLC25A43_miR-221-3p	down	up	target		target	2
TCEA3_miR-222-5p	down	up	target		target	2
TCEA3_miR-30c-2-3p	down	up	target		target	2
TGFBI_miR-138-5p	down	up	target		target	2
TGFBR2_miR-196a-5p	up	down	target		target	2
TLR5_miR-30c-2-3p	down	up	target		target	2
TROAP_miR-30c-2-3p	down	up	target		target	2
TTLL1_miR-30c-2-3p	down	up	target		target	2
VASN_miR-30c-2-3p	down	up	target		target	2
WDR41_miR-30c-2-3p	down	up	target		target	2
ZFYVE28_miR-30c-2-3p	down	up	target		target	2
UBE2S_miR-221-5p	down	up	target			1
UBE2S_miR-30a-3p	down	up	target			1
UBE2S_miR-30c-2-3p	down	up	target			1
ADRBK2_miR-21-3p	up	down			target	1
AHNAK_miR-30c-2-3p	down	up			target	1
ASAP3_miR-138-5p	down	up			target	1
ASAP3_miR-221-3p	down	up			target	1
ASAP3_miR-221-5p	down	up			target	1
ASAP3_miR-30a-3p	down	up			target	1
ASCL2_miR-138-5p	down	up			target	1
BCL11B_miR-151a-5p	up	down			target	1
BRWD3_miR-138-5p	down	up			target	1
BRWD3_miR-221-5p	down	up			target	1
C5orf38_miR-30a-3p	down	up			target	1
C5orf38_miR-30c-2-3p	down	up			target	1
CDC23_miR-222-5p	down	up			target	1
CKS1B_miR-222-5p	down	up	target			1
CMTM7_miR-196a-5p	up	down			target	1
CMTM7_miR-30d-5p	up	down	target			1
CSMD3_miR-21-3p	up	down			target	1
CTAG1A_miR-138-5p	down	up			target	1
DDIT4_miR-30a-3p	down	up			target	1
EGR1_miR-30c-2-3p	down	up			target	1
EIF4E3_miR-30d-5p	up	down	target			1
ELF3_miR-218-5p	down	up			target	1
ELF4_miR-138-5p	down	up			target	1
ETS2_miR-30c-2-3p	down	up			target	1
FOS_miR-138-5p	down	up			target	1
FOS_miR-222-5p	down	up			target	1
FOS_miR-30c-2-3p	down	up			target	1
GART_miR-138-5p	down	up			target	1
HDAC5_miR-30c-2-3p	down	up			target	1
HS6ST2_miR-138-5p	down	up			target	1
HSF1_miR-218-5p	down	up			target	1
ICAM3_miR-30a-3p	down	up			target	1
ID1_miR-138-5p	down	up			target	1
ID1_miR-30c-2-3p	down	up			target	1
ILF3_miR-151a-5p	up	down			target	1
ILF3_miR-7-1-3p	up	down	target			1
IRX2_miR-138-5p	down	up			target	1
IRX2_miR-222-5p	down	up			target	1
IRX2_miR-30c-2-3p	down	up			target	1
JUNB_miR-30c-2-3p	down	up			target	1
LAMA5_miR-138-5p	down	up			target	1
LAMA5_miR-221-3p	down	up			target	1
LAMA5_miR-30c-2-3p	down	up			target	1
MED19_miR-196a-5p	up	down			target	1
MMP28_miR-138-5p	down	up			target	1
MMP28_miR-221-3p	down	up			target	1
NAV2_miR-138-5p	down	up			target	1
NCOA3_miR-138-5p	down	up			target	1
NCOA3_miR-30c-2-3p	down	up			target	1
NF2_miR-151a-3p	up	down			target	1
NF2_miR-151a-5p	up	down			target	1
NUDT16L1_miR-21-3p	up	down			target	1
OIP5_miR-30a-3p	down	up	target			1
OIP5_miR-30c-2-3p	down	up	target			1
OVOL2_miR-30c-2-3p	down	up			target	1
PAG1_miR-181a-3p	up	down			target	1
PAG1_miR-21-3p	up	down	target			1
PAG1_miR-7-1-3p	up	down	target			1
PIK3R1_miR-30c-2-3p	down	up			target	1
PTGES_miR-138-5p	down	up			target	1
PTGES_miR-221-3p	down	up			target	1
PTGS1_miR-138-5p	down	up			target	1
PTGS1_miR-30a-3p	down	up			target	1
PTGS1_miR-30c-2-3p	down	up			target	1
RBM47_miR-16-5p	up	down			target	1
RPRD1B_miR-99a-5p	down	up			target	1
SH3YL1_miR-30c-2-3p	down	up			target	1
SLC7A5_miR-30a-3p	down	up			target	1
SLC7A5_miR-30c-2-3p	down	up			target	1
SLIT2_miR-151a-5p	up	down			target	1
SMAD4_miR-7-5p	up	down			target	1
SYNE2_miR-138-5p	down	up			target	1
SYNE2_miR-221-3p	down	up			target	1
SYNE2_miR-221-5p	down	up			target	1
SYNE2_miR-99a-5p	down	up			target	1
THOP1_miR-151a-5p	up	down			target	1
UBE2C_miR-30a-3p	down	up			target	1
ANKRD10_miR-7-1-3p	up	down	target			1
ANTXR2_miR-21-3p	up	down			target	1
ASS1_miR-138-5p	down	up			target	1
ATOX1_miR-151a-5p	up	down			target	1
ATP11A_miR-200c-3p	up	down	target			1
ATP11A_miR-21-3p	up	down	target			1
ATP6AP1L_miR-30c-2-3p	down	up			target	1
ATP6V1B2_miR-7-1-3p	up	down	target			1
BRI3BP_miR-151a-5p	up	down			target	1
C11orf68_miR-16-5p	up	down		target		1
C14orf93_miR-30c-2-3p	down	up			target	1
C1RL_miR-218-5p	down	up			target	1
CARS2_miR-151a-5p	up	down			target	1
CBS_miR-138-5p	down	up			target	1
CBS_miR-221-3p	down	up			target	1
CCDC88B_miR-30a-3p	down	up			target	1
CCDC88B_miR-30c-2-3p	down	up			target	1
CEBPB_miR-30a-3p	down	up			target	1
CEBPD_miR-30c-2-3p	down	up			target	1
CEP152_miR-30c-2-3p	down	up			target	1
CNN2_miR-181a-3p	up	down			target	1
CNOT3_miR-138-5p	down	up			target	1
CNOT3_miR-221-5p	down	up			target	1
COLEC11_miR-30c-2-3p	down	up			target	1
CTSB_miR-21-3p	up	down			target	1
CTSB_miR-7-1-3p	up	down	target			1
DCAF11_miR-30c-2-3p	down	up			target	1
DOCK9_miR-151a-5p	up	down			target	1
DOCK9_miR-21-3p	up	down			target	1
DSCAM_miR-181a-3p	up	down			target	1
DSE_miR-7-1-3p	up	down	target			1
DUSP7_miR-151a-5p	up	down			target	1
DUSP7_miR-200c-3p	up	down	target			1
DUSP7_miR-93-5p	up	down			target	1
DYM_miR-7-1-3p	up	down	target			1
DYM_miR-7-5p	up	down			target	1
EFCAB1_miR-106b-5p	up	down	target			1
EHBP1L1_miR-26a-5p	down	up			target	1
EHBP1L1_miR-30a-3p	down	up			target	1
EHBP1L1_miR-30c-2-3p	down	up			target	1
ELAVL1_miR-151a-5p	up	down			target	1
EPS8L2_miR-138-5p	down	up			target	1
ERCC5_miR-151a-3p	up	down			target	1
ERCC5_miR-151a-5p	up	down			target	1
FAM101B_miR-21-3p	up	down	target			1
FAM101B_miR-7-1-3p	up	down	target			1
FDX1L_miR-151a-5p	up	down			target	1
FKBP5_miR-138-5p	down	up			target	1
FKBP5_miR-221-5p	down	up	target			1
FRMD4A_miR-30d-5p	up	down	target			1
GAA_miR-138-5p	down	up			target	1
GOLGA6L9_miR-30a-3p	down	up	target			1
GOLGA6L9_miR-30c-2-3p	down	up	target			1
GRPEL1_miR-769-5p	up	down			target	1
GSS_miR-30c-2-3p	down	up			target	1
HMOX2_miR-21-3p	up	down			target	1
HNRNPD_miR-151a-5p	up	down			target	1
HOMER2_miR-30a-3p	down	up	target			1
HOMER2_miR-30c-2-3p	down	up			target	1
HPS4_miR-30a-3p	down	up			target	1
HRCT1_miR-218-5p	down	up			target	1
HSBP1_miR-181a-3p	up	down			target	1
IAH1_miR-30a-3p	down	up			target	1
IAH1_miR-30c-2-3p	down	up			target	1
IFFO2_miR-21-3p	up	down			target	1
IL17RA_miR-30a-3p	down	up			target	1
IMPDH1_miR-138-5p	down	up			target	1
ITGA2_miR-30d-5p	up	down	target			1
JMJD7-PLA2G4B_miR-30a-3p	down	up			target	1
JMJD7-PLA2G4B_miR-30c-2-3p	down	up			target	1
KIAA1683_miR-138-5p	down	up			target	1
KLF13_miR-30a-3p	down	up			target	1
KLHL25_miR-181a-3p	up	down			target	1
LAMC2_miR-181a-3p	up	down			target	1
MAPKBP1_miR-181a-3p	up	down			target	1
MAPKBP1_miR-21-3p	up	down			target	1
MEX3C_miR-21-3p	up	down	target			1
MFAP5_miR-151a-3p	up	down	target			1
MGST1_miR-138-5p	down	up			target	1
MGST1_miR-221-3p	down	up			target	1
MGST1_miR-30c-2-3p	down	up			target	1
MPP7_miR-30a-3p	down	up	target			1
MTSS1L_miR-138-5p	down	up			target	1
MYLK_miR-218-5p	down	up			target	1
MYO9A_miR-30c-2-3p	down	up			target	1
NINJ1_miR-218-5p	down	up	target			1
NT5E_miR-181a-3p	up	down			target	1
NUDCD1_miR-151a-5p	up	down			target	1
OPLAH_miR-30c-2-3p	down	up			target	1
PCDHB11_miR-218-5p	down	up			target	1
PECR_miR-30c-2-3p	down	up			target	1
PEF1_miR-151a-3p	up	down			target	1
PHF20_miR-30c-2-3p	down	up			target	1
PIGO_miR-138-5p	down	up			target	1
PIGT_miR-221-3p	down	up			target	1
PITPNB_miR-21-3p	up	down	target			1
PLXNB2_miR-30c-2-3p	down	up			target	1
PRC1_miR-30a-3p	down	up			target	1
PRMT7_miR-342-3p	up	down	target			1
PRPH_miR-30a-3p	down	up			target	1
PRPH_miR-30c-2-3p	down	up			target	1
PTDSS1_miR-200c-3p	up	down	target			1
PTEN_miR-218-5p	down	up	target			1
RASL11B_miR-138-5p	down	up			target	1
RASL11B_miR-30c-2-3p	down	up			target	1
RHCE_miR-30c-2-3p	down	up			target	1
RNF125_miR-21-3p	up	down	target			1
RNF125_miR-7-1-3p	up	down	target			1
RPS15A_miR-7-5p	up	down			target	1
RPS6KA1_miR-181a-3p	up	down			target	1
SEPP1_miR-16-5p	up	down			target	1
SETBP1_miR-151a-5p	up	down			target	1
SNURF_miR-21-3p	up	down	target			1
SORBS3_miR-21-3p	up	down			target	1
SPCS1_miR-151a-3p	up	down			target	1
SRPX2_miR-7-1-3p	up	down	target			1
SRXN1_miR-30c-2-3p	down	up			target	1
SULT1A2_miR-218-5p	down	up			target	1
TCEA1_miR-30c-2-3p	down	up			target	1
TCEA3_miR-138-5p	down	up			target	1
TCEA3_miR-221-3p	down	up			target	1
TCEA3_miR-30a-3p	down	up			target	1
TELO2_miR-151a-5p	up	down			target	1
TFCP2_miR-3200-3p	up	down			target	1
TGFBR2_miR-30d-5p	up	down	target			1
THBD_miR-30c-2-3p	down	up			target	1
TMCO6_miR-138-5p	down	up			target	1
TMCO6_miR-221-3p	down	up			target	1
TMCO6_miR-222-5p	down	up			target	1
TMCO6_miR-30c-2-3p	down	up			target	1
TMEM38A_miR-138-5p	down	up			target	1
TMEM9_miR-138-5p	down	up			target	1
TROAP_miR-30a-3p	down	up			target	1
UGCG_miR-30d-5p	up	down	target			1
USP7_miR-21-3p	up	down	target			1
USP7_miR-7-5p	up	down			target	1
WDR41_miR-138-5p	down	up			target	1
WDR62_miR-30c-2-3p	down	up			target	1
ZFC3H1_miR-151a-5p	up	down			target	1
ZFP36_miR-30a-3p	down	up			target	1
ZFP36_miR-30c-2-3p	down	up			target	1
ZFYVE28_miR-30a-3p	down	up			target	1
ZNF678_miR-221-3p	down	up			target	1
ZNF678_miR-222-5p	down	up	target			1
ZP1_miR-100-5p	down	up			target	1
TMEM173_miR-181a-3p	up	down				0
TNFSF12_miR-21-3p	up	down				0
ZNF395_miR-7-1-3p	up	down				0
ACY1_miR-151a-5p	up	down				0
ACY1_miR-200c-3p	up	down				0
ACY1_miR-21-3p	up	down				0
ACY1_miR-93-5p	up	down				0
ASCL2_miR-221-5p	down	up				0
ASCL2_miR-30c-2-3p	down	up				0
ASNS_miR-100-5p	down	up				0
BCL11B_miR-151a-3p	up	down				0
C9orf140_miR-30c-2-3p	down	up				0
CAPN2_miR-16-5p	up	down				0
CKS1B_miR-138-5p	down	up				0
CKS1B_miR-221-5p	down	up				0
CKS1B_miR-30c-2-3p	down	up				0
CLDN1_miR-30d-5p	up	down				0
COL4A2_miR-21-3p	up	down				0
CTAG1A_miR-221-3p	down	up				0
CTAG1A_miR-221-5p	down	up				0
CTSL2_miR-30a-3p	down	up				0
CTSL2_miR-30c-2-3p	down	up				0
DDIT4_miR-30c-2-3p	down	up				0
DKK1_miR-30d-5p	up	down				0
DPF3_miR-21-3p	up	down				0
ELF4_miR-99a-5p	down	up				0
EXTL3_miR-21-3p	up	down				0
EXTL3_miR-7-1-3p	up	down				0
GNA15_miR-21-3p	up	down				0
GPI_miR-218-5p	down	up				0
HSPB1_miR-30a-3p	down	up				0
HSPB1_miR-30c-2-3p	down	up				0
ILF3_miR-21-3p	up	down				0
ILF3_miR-7-5p	up	down				0
IRX2_miR-221-3p	down	up				0
IRX2_miR-221-5p	down	up				0
JUNB_miR-30a-3p	down	up				0
KDM6A_miR-30d-5p	up	down				0
LASS4_miR-30a-3p	down	up				0
LASS4_miR-30c-2-3p	down	up				0
MCM3_miR-151a-5p	up	down				0
MMD_miR-218-5p	down	up				0
MORC4_miR-19a-3p	up	down				0
NDUFAF1_miR-21-3p	up	down				0
NDUFAF1_miR-7-1-3p	up	down				0
NUDT16L1_miR-7-1-3p	up	down				0
OIP5_miR-138-5p	down	up				0
OIP5_miR-222-5p	down	up				0
ORAI3_miR-30a-3p	down	up				0
OVOL2_miR-30a-3p	down	up				0
PCGF1_miR-30a-3p	down	up				0
PCGF1_miR-30c-2-3p	down	up				0
PGRMC2_miR-151a-5p	up	down				0
PIR_miR-218-5p	down	up				0
PKM2_miR-21-3p	up	down				0
PML_miR-181a-3p	up	down				0
PTGES_miR-99a-5p	down	up				0
PTK6_miR-221-3p	down	up				0
PTP4A1_miR-19a-3p	up	down				0
PTPMT1_miR-151a-5p	up	down				0
PTPN13_miR-16-5p	up	down				0
SALL4_miR-218-5p	down	up				0
SCARA3_miR-181a-3p	up	down				0
SCARA3_miR-21-3p	up	down				0
SCARA3_miR-7-1-3p	up	down				0
SETD2_miR-30d-5p	up	down				0
SLIT2_miR-151a-3p	up	down				0
TUG1_miR-30a-3p	down	up				0
TUG1_miR-30c-2-3p	down	up				0
TUSC2_miR-30d-5p	up	down				0
YY1_miR-125b-5p	down	up				0
ZDHHC16_miR-200c-3p	up	down				0
EIF2C2_miR-151a-5p	up	down				0
EIF2C2_miR-200c-3p	up	down				0
EIF2C2_miR-21-3p	up	down				0
ADNP_miR-99a-5p	down	up				0
AI801539_miR-30a-3p	down	up				0
AI801539_miR-30c-2-3p	down	up				0
AK023660_miR-21-3p	up	down				0
AK054840_miR-21-3p	up	down				0
AL832534_miR-100-5p	down	up				0
AL832534_miR-138-5p	down	up				0
AL832534_miR-221-3p	down	up				0
ALDH4A1_miR-21-3p	up	down				0
ALDH4A1_miR-7-1-3p	up	down				0
ALDH9A1_miR-21-3p	up	down				0
ALDH9A1_miR-7-1-3p	up	down				0
ANKRD10_miR-21-3p	up	down				0
ANO1_miR-30d-5p	up	down				0
ANP32B_miR-138-5p	down	up				0
ARMC5_miR-21-3p	up	down				0
ARMC5_miR-7-1-3p	up	down				0
ARMC6_miR-200c-3p	up	down				0
ARPC5_miR-151a-5p	up	down				0
ARPC5_miR-21-3p	up	down				0
ASAM_miR-138-5p	down	up				0
ASAM_miR-30a-3p	down	up				0
ASAM_miR-30c-2-3p	down	up				0
ASGR1_miR-30d-5p	up	down				0
ATP5O_miR-100-5p	down	up				0
ATP6V0C_miR-21-3p	up	down				0
ATP6V1B2_miR-21-3p	up	down				0
AY660579_miR-138-5p	down	up				0
BAIAP2_miR-106b-5p	up	down				0
BC021677_miR-221-5p	down	up				0
BC021677_miR-30a-3p	down	up				0
BC021677_miR-30c-2-3p	down	up				0
BC021857_miR-21-3p	up	down				0
BC064349_miR-138-5p	down	up				0
BC064349_miR-221-3p	down	up				0
BC064349_miR-30c-2-3p	down	up				0
BI256572_miR-30a-3p	down	up				0
BI256572_miR-30c-2-3p	down	up				0
BQ286694_miR-138-5p	down	up				0
BQ286694_miR-221-3p	down	up				0
BTBD1_miR-151a-5p	up	down				0
BX101288_miR-151a-5p	up	down				0
BX101288_miR-21-3p	up	down				0
BX116997_miR-30c-2-3p	down	up				0
C11orf68_miR-21-3p	up	down				0
C11orf68_miR-7-1-3p	up	down				0
C14orf143_miR-222-5p	down	up				0
C16orf45_miR-30d-5p	up	down				0
C18orf10_miR-21-3p	up	down				0
C20orf43_miR-138-5p	down	up				0
C21orf45_miR-30a-3p	down	up				0
C21orf45_miR-30c-2-3p	down	up				0
C5orf26_miR-19a-3p	up	down				0
C5orf26_miR-221-3p	down	up				0
C5orf45_miR-181a-3p	up	down				0
C5orf62_miR-181a-3p	up	down				0
C5orf62_miR-7-1-3p	up	down				0
C6orf26_miR-138-5p	down	up				0
C9orf167_miR-138-5p	down	up				0
CARS2_miR-151a-3p	up	down				0
CARS2_miR-200c-3p	up	down				0
CARS2_miR-21-3p	up	down				0
CDC34_miR-151a-5p	up	down				0
CDC34_miR-21-3p	up	down				0
CDC37_miR-200c-3p	up	down				0
CDC37_miR-21-3p	up	down				0
CDC37_miR-7-1-3p	up	down				0
CDC37_miR-93-5p	up	down				0
CEBPD_miR-30a-3p	down	up				0
CHMP7_miR-7-1-3p	up	down				0
CLTB_miR-151a-5p	up	down				0
CLTB_miR-21-3p	up	down				0
CLTB_miR-7-1-3p	up	down				0
CNN2_miR-7-1-3p	up	down				0
CR597597_miR-7-1-3p	up	down				0
CREG1_miR-19a-3p	up	down				0
CREG1_miR-99a-5p	down	up				0
DHRS1_miR-181a-3p	up	down				0
DHRS3_miR-218-5p	down	up				0
DHX30_miR-30d-5p	up	down				0
DKFZP586I1420_miR-222-5p	down	up				0
DKFZP586I1420_miR-30c-2-3p	down	up				0
DNAJC3_miR-21-3p	up	down				0
DOCK9_miR-7-1-3p	up	down				0
DRAP1_miR-181a-3p	up	down				0
DRAP1_miR-21-3p	up	down				0
DRAP1_miR-7-1-3p	up	down				0
DSE_miR-181a-3p	up	down				0
DYM_miR-21-3p	up	down				0
EHD4_miR-21-3p	up	down				0
EIF3C_miR-21-3p	up	down				0
EIF3G_miR-151a-5p	up	down				0
EIF3G_miR-21-3p	up	down				0
EIF3G_miR-7-1-3p	up	down				0
ELAVL1_miR-151a-3p	up	down				0
ENOX2_miR-221-5p	down	up				0
EPS8L2_miR-221-3p	down	up				0
EPS8L2_miR-221-5p	down	up				0
ERCC5_miR-21-3p	up	down				0
FAM110C_miR-151a-5p	up	down				0
FAM110C_miR-21-3p	up	down				0
FAM189A2_miR-181a-3p	up	down				0
FAM189A2_miR-7-1-3p	up	down				0
FAM83A_miR-21-3p	up	down				0
FANCE_miR-100-5p	down	up				0
FBXO18_miR-221-3p	down	up				0
FBXO18_miR-99a-5p	down	up				0
FDX1L_miR-21-3p	up	down				0
FDX1L_miR-7-1-3p	up	down				0
FGFBP1_miR-21-3p	up	down				0
FST_miR-200c-3p	up	down				0
FST_miR-21-3p	up	down				0
GAS6_miR-21-3p	up	down				0
GCSH_miR-7-5p	up	down				0
GJB2_miR-200c-3p	up	down				0
GJB2_miR-21-3p	up	down				0
GLT8D4_miR-138-5p	down	up				0
GLT8D4_miR-221-3p	down	up				0
GMIP_miR-200c-3p	up	down				0
GUSB_miR-221-3p	down	up				0
HAUS4_miR-30c-2-3p	down	up				0
HIST1H2BK_miR-151a-3p	up	down				0
HIST1H2BK_miR-151a-5p	up	down				0
HMGA1_miR-21-3p	up	down				0
HMGA1_miR-7-1-3p	up	down				0
HOMER3_miR-151a-5p	up	down				0
HSPBAP1_miR-100-5p	down	up				0
HTRA1_miR-106b-5p	up	down				0
IFFO1_miR-181a-3p	up	down				0
IFFO1_miR-21-3p	up	down				0
IFFO1_miR-7-1-3p	up	down				0
IFFO2_miR-181a-3p	up	down				0
IGFN1_miR-21-3p	up	down				0
KCNJ5_miR-7-1-3p	up	down				0
KCTD12_miR-21-3p	up	down				0
KIAA0427_miR-21-3p	up	down				0
KIAA1683_miR-221-3p	down	up				0
KLF8_miR-16-5p	up	down				0
LGALS7B_miR-7-5p	up	down				0
LPAR1_miR-30d-5p	up	down				0
LPIN1_miR-151a-5p	up	down				0
LPIN1_miR-181a-3p	up	down				0
LPIN1_miR-21-3p	up	down				0
LPIN1_miR-7-1-3p	up	down				0
LRFN4_miR-218-5p	down	up				0
LSM7_miR-151a-3p	up	down				0
LSM7_miR-151a-5p	up	down				0
LSM7_miR-21-3p	up	down				0
LY96_miR-106b-5p	up	down				0
LY96_miR-21-3p	up	down				0
MANF_miR-151a-5p	up	down				0
MANF_miR-21-3p	up	down				0
MAP2K1_miR-200c-3p	up	down				0
MAP2K1_miR-21-3p	up	down				0
MAPKSP1_miR-151a-5p	up	down				0
MEX3C_miR-7-1-3p	up	down				0
MFAP5_miR-151a-5p	up	down				0
MGST1_miR-221-5p	down	up				0
MGST1_miR-222-5p	down	up				0
MGST3_miR-21-3p	up	down				0
MOCOS_miR-100-5p	down	up				0
MRPL46_miR-151a-3p	up	down				0
MRPL52_miR-151a-3p	up	down				0
MRPL52_miR-151a-5p	up	down				0
MTCH2_miR-16-5p	up	down				0
MTSS1_miR-30a-3p	down	up				0
MYCBPAP_miR-30d-5p	up	down				0
MYL12B_miR-181a-3p	up	down				0
MYL6_miR-181a-3p	up	down				0
NCRNA00181_miR-30a-3p	down	up				0
NCRNA00181_miR-30c-2-3p	down	up				0
NDFIP2_miR-151a-5p	up	down				0
NDFIP2_miR-21-3p	up	down				0
NDUFS7_miR-100-5p	down	up				0
NUDCD1_miR-21-3p	up	down				0
NUP133_miR-19a-3p	up	down				0
NUP205_miR-3195	down	up				0
ODZ2_miR-16-5p	up	down				0
OPLAH_miR-30a-3p	down	up				0
OSR2_miR-151a-5p	up	down				0
PDXDC1_miR-181a-3p	up	down				0
PDXDC1_miR-21-3p	up	down				0
PDXDC1_miR-7-1-3p	up	down				0
PEF1_miR-151a-5p	up	down				0
PEF1_miR-21-3p	up	down				0
PEF1_miR-7-1-3p	up	down				0
PEF1_miR-7-5p	up	down				0
PFDN5_miR-7-1-3p	up	down				0
PFDN5_miR-7-5p	up	down				0
PITPNB_miR-151a-3p	up	down				0
POP1_miR-21-3p	up	down				0
PPDPF_miR-99a-5p	down	up				0
PRSS3_miR-200c-3p	up	down				0
PRSS3_miR-21-3p	up	down				0
PRSS36_miR-30d-5p	up	down				0
PSMA1_miR-151a-5p	up	down				0
PTDSS1_miR-21-3p	up	down				0
RAGE_miR-30d-5p	up	down				0
RASGEF1A_miR-200c-3p	up	down				0
RNF128_miR-19a-3p	up	down				0
RPL12_miR-19a-3p	up	down				0
RPL12_miR-221-3p	down	up				0
RPL12_miR-99a-5p	down	up				0
RPL17_miR-151a-3p	up	down				0
RPL17_miR-21-3p	up	down				0
RPL29_miR-151a-5p	up	down				0
RPS11_miR-19a-3p	up	down				0
RPS6KA1_miR-151a-5p	up	down				0
RPS6KA1_miR-21-3p	up	down				0
RPS6KA1_miR-7-1-3p	up	down				0
RRP9_miR-151a-5p	up	down				0
RRP9_miR-200c-3p	up	down				0
RRP9_miR-21-3p	up	down				0
SELS_miR-138-5p	down	up				0
SELS_miR-221-5p	down	up				0
SERP2_miR-21-3p	up	down				0
SERP2_miR-7-1-3p	up	down				0
SFRP1_miR-221-3p	down	up				0
SFRP1_miR-598	up	down				0
SFRP1_miR-99a-5p	down	up				0
SLC20A1_miR-21-3p	up	down				0
SLC2A4RG_miR-221-3p	down	up				0
SLC2A4RG_miR-99a-5p	down	up				0
SLC43A1_miR-21-3p	up	down				0
SMAGP_miR-151a-5p	up	down				0
SMTN_miR-21-3p	up	down				0
SNAPC2_miR-200c-3p	up	down				0
SNAPC2_miR-93-5p	up	down				0
SNURF_miR-151a-3p	up	down				0
SNURF_miR-151a-5p	up	down				0
SNURF_miR-7-1-3p	up	down				0
SORBS3_miR-181a-3p	up	down				0
SRPX2_miR-181a-3p	up	down				0
STAG3L2_miR-138-5p	down	up				0
TAGLN3_miR-21-3p	up	down				0
TBC1D8_miR-99a-5p	down	up				0
THBS1_miR-30d-5p	up	down				0
TIMM13_miR-151a-3p	up	down				0
TIMM13_miR-151a-5p	up	down				0
TIMM13_miR-21-3p	up	down				0
TMC4_miR-138-5p	down	up				0
TMC4_miR-30a-3p	down	up				0
TMC4_miR-30c-2-3p	down	up				0
TMCC3_miR-30d-5p	up	down				0
TMCO6_miR-221-5p	down	up				0
TMEM9_miR-221-3p	down	up				0
TMEM9_miR-598	up	down				0
TPST1_miR-30d-5p	up	down				0
TTLL1_miR-222-5p	down	up				0
UCRC_miR-151a-5p	up	down				0
UCRC_miR-21-3p	up	down				0
UNC45A_miR-21-3p	up	down				0
UQCRC2_miR-7-1-3p	up	down				0
UQCRC2_miR-7-5p	up	down				0
USP7_miR-7-1-3p	up	down				0
VASN_miR-30a-3p	down	up				0
VPS4B_miR-21-3p	up	down				0
WAC_miR-99a-5p	down	up				0
WDR51A_miR-151a-5p	up	down				0
WDR51A_miR-21-3p	up	down				0
WDR66_miR-7-1-3p	up	down				0
WFDC5_miR-21-3p	up	down				0
WFDC5_miR-7-1-3p	up	down				0
ZNF167_miR-30d-5p	up	down				0
ZNF195_miR-30d-5p	up	down				0
ZNF219_miR-21-3p	up	down				0
ZNF219_miR-7-1-3p	up	down				0
ZNF219_miR-7-5p	up	down				0
ZNF84_miR-19a-3p	up	down				0

## Sheet: Table S6
Table S6. Primer sequences
(a) qRT-PCR
Gene	Primers (5’-3’)	Size (bp)
BRWD3	F: CGAGGATCTGGTGGCAGCAAAT	199
	R: CGCAAAAGCAGACCCATTCCATAGT
DEK	F: AGAGAGGTTGACAATGCAAGTCT	71
	R: TCTGCCCCTTTCCTTGTG
DKK3	F: AGGACACGCAGCACAAATTG	58
	R: GCAGCTTCTTCTGCCTCCAT
FOS	F: AAAAGGAGAATCCGAAGGGAAA	96
	R: GTCTGTCTCCGCTTGGAGTGTAT
PECR	F: TCCTGGAGCTGGGGAGTAATGT	116
	R: GGGAATGACTCGTGCCTGCTT
PLXNB2	F: GCAAGAACCTGGACACCGTGAA	144
	R: GCAGCGTCTCGTTGGCAT
SNRPA	F: TGAAGCCAGGGAACTGATTGA	72
	R: TCCTCACCAACCTGCCAGA
SLC25A36	F: CCAGTGTCAACCGAGTAGTGTCT	76
	R: AGGAACGAGGCCCTTCTTTT
bp, base pairs; F, Forward primer; R, Reverse primer; P, probe
(b) Cloning
Gene	Primers (5’-3’)
PITX2	F: AAGCTT ATGGAGACCAACTGCCGCAAAC
	R: GGATCC TCACACGGGCCGGTCCAC
bp, base pairs; F, Forward primer; R, Reverse primer; restriction site (F: HindIII, R: BamHI)
(c) 3’UTR cloning
Gene	Primers (5’-3’)
BRWD3	F: TCGAGAGCTCTA CCCAGTAATAATAACTTTTGCACAATA
	R: ACTGCTCGAGTA AGAGGTAGCTGAGCTACTGTTCAAA
FOS	F: TCGAGAGCTCTA AGCTGGTGCATTACAGAGAGGAGAAA
	R: ACTGCTCGAGTA CTAATCAGAACACACTATTGCCAGGAACA
PECR	F: TCGAGAGCTCTA CTCACGCCTGTAATTCCAGCACT
	R: ACTGCTCGAGTA CTGCCTCAGCCTCCCAAGTAC
PLXNB2	F: TCGAGAGCTCTA AGTGCTGCCTTGGGACATAGGTA
	R: ACTGCTCGAGTA AGGACTTGACCTACGTCTCACTT
bp, base pairs; F, Forward primer; R, Reverse primer; restriction site (F: SacI, R: XhoI)
(d) Mutagenesis
Gene	Primers (5’-3’)
BRWD3	F: tcgAGATCTTCGTGGTGTGTTC
	R: tgtaATTTACAAGGCACCAACC
FOS	F: tcgAAAACGCATGGAGTGTGTATTG
	R: tgtaCTCCGGAAGAGGTAAGGA
PLXNB2	F1: tggtcgCCCAGCCCCAGCTCCCTC
	R1: cgaccacCGGTGCCCGGCGGTATTG
	F2: tcgAGCCGCCTCCATGCCCTAG
	R2: ccacCGTGGGCGGAGGCGGAGG
bp, base pairs; F, Forward primer; R, Reverse primer; lower case: induced mutation
